# Supplementary material for: 4,7,13,18-Tetra­oxa-1,10-diazo­nia­bicyclo­[8.5.5]icosane bis­(hexa­fluorido­phosphate)
Source: Acta Crystallogr Sect E Struct Rep Online. 2011 Jul 6;67(Pt 8):o1929–30. doi: 10.1107/S1600536811025992 (PMC3212317; doi:10.1107/S1600536811025992)
Supplement: Supplementary file 2 [file e-67-o1929-Isup2.hkl]

#
# h,k,l, Fc-squared, Fo-squared, sigma(Fo-squared) and status flag
#
data_I
_shelx_title ' C2byc in C2/c'
_shelx_refln_list_code          4
_shelx_F_calc_maximum      317.03
_exptl_crystal_F_000      1192.00
_reflns_d_resolution_high  0.7350
 
loop_
 _symmetry_equiv_pos_as_xyz
 'x, y, z'
 '-x, y, -z+1/2'
 'x+1/2, y+1/2, z'
 '-x+1/2, y+1/2, -z+1/2'
 '-x, -y, -z'
 'x, -y, z-1/2'
 '-x+1/2, -y+1/2, -z'
 'x+1/2, -y+1/2, z-1/2'
 
_cell_length_a    10.8297
_cell_length_b    16.4853
_cell_length_c    12.6846
_cell_angle_alpha  90.000
_cell_angle_beta   95.538
_cell_angle_gamma  90.000
 
_shelx_F_squared_multiplier     1.000
 
loop_
 _refln_index_h
 _refln_index_k
 _refln_index_l
 _refln_F_squared_calc
 _refln_F_squared_meas
 _refln_F_squared_sigma
 _refln_observed_status
   2   0   0    37684.92    37431.48    257.15 o
   4   0   0       67.00       83.44     16.15 o
   6   0   0     2282.37     2449.10     60.58 o
   8   0   0     1183.52     1334.87    116.34 o
  10   0   0     3213.02     3247.78    121.25 o
  12   0   0        8.22       37.68     56.53 o
  14   0   0      902.94      884.63    151.68 o
   1   1   0      515.80      602.38     13.53 o
   3   1   0    13746.88    13751.86    162.89 o
   5   1   0     1371.58     1382.88     30.16 o
   7   1   0     1166.72     1363.59     36.49 o
   9   1   0      174.06      177.50     25.10 o
  11   1   0      247.58      280.64     51.71 o
  13   1   0       14.37       33.37     46.27 o
   0   2   0      632.95      540.19     18.98 o
   2   2   0    30735.40    29471.77    169.41 o
   4   2   0     3074.35     3471.79     41.24 o
   6   2   0      814.27      770.11     28.69 o
   8   2   0      605.57      525.92     33.04 o
  10   2   0     1246.90     1259.24     72.18 o
  12   2   0      295.43      274.46     58.03 o
  14   2   0       14.30      -24.49     60.29 o
   1   3   0    31557.68    32289.61    175.89 o
   3   3   0    25344.01    24385.28    157.62 o
   5   3   0     4830.25     4678.06     52.17 o
   7   3   0      621.05      585.26     31.24 o
   9   3   0       10.69       -0.80     15.87 o
  11   3   0        7.05       19.27     28.27 o
  13   3   0     1233.99     1397.02    116.91 o
   0   4   0    96816.51    92734.64    733.75 o
   2   4   0    15630.78    15429.46     95.23 o
   4   4   0     2627.31     2600.08     53.26 o
   6   4   0     4159.13     4428.22    100.30 o
   8   4   0       17.20       28.16     16.65 o
  10   4   0     2001.76     1852.09    149.17 o
  12   4   0      260.44      296.96     49.62 o
  14   4   0       94.01       62.18     73.48 o
   1   5   0    14225.82    13866.03     91.06 o
   3   5   0       70.86      114.09     13.35 o
   5   5   0       24.96       66.52     14.06 o
   7   5   0        0.02        4.45     14.50 o
   9   5   0     1140.58     1152.50     57.00 o
  11   5   0       14.26       28.76     25.21 o
  13   5   0        7.64        0.73     33.05 o
   0   6   0    12966.19    13882.00    167.62 o
   2   6   0     5598.99     5154.51     51.60 o
   4   6   0    16761.17    16117.07    133.52 o
   6   6   0     6977.35     7060.36     91.64 o
   8   6   0       90.02      100.85     25.60 o
  10   6   0      123.01      156.17     30.91 o
  12   6   0      109.09      137.08     40.64 o
  14   6   0       57.54      133.78     80.08 o
   1   7   0       79.39       67.90     11.56 o
   3   7   0    12441.65    11994.99     92.15 o
   5   7   0    13351.71    13710.57    129.79 o
   7   7   0      168.87      204.25     29.31 o
   9   7   0       54.57       69.61     26.36 o
  11   7   0      193.12      148.80     40.52 o
  13   7   0      793.27      839.88     80.93 o
   0   8   0        0.20      -10.13     10.13 o
   2   8   0     2313.46     2578.01     40.99 o
   4   8   0      791.65      734.56     30.15 o
   6   8   0     1063.47     1133.98     75.52 o
   8   8   0     2600.36     2521.68    101.85 o
  10   8   0      208.26      267.09     48.54 o
  12   8   0       96.76      108.33     34.91 o
   1   9   0     1018.75     1084.86     29.95 o
   3   9   0     6323.51     6107.18     68.00 o
   5   9   0     4171.40     3983.38     85.28 o
   7   9   0     2268.01     2201.82    135.16 o
   9   9   0      155.14      123.49     30.81 o
  11   9   0      252.35      181.42     35.87 o
  13   9   0      271.27      246.83     90.44 o
   0  10   0     2164.78     2731.06     83.27 o
   2  10   0     2700.30     2693.26     47.19 o
   4  10   0     1853.97     1935.52     58.61 o
   6  10   0     3859.63     3732.71     99.54 o
   8  10   0     1494.36     1324.27     63.80 o
  10  10   0      118.57       94.48     31.64 o
  12  10   0      332.56      272.36     46.17 o
   1  11   0      601.69      673.97     32.67 o
   3  11   0     1255.55     1204.08     41.73 o
   5  11   0      934.65      932.99     50.06 o
   7  11   0      403.75      302.47     37.15 o
   9  11   0      772.13      733.55     55.04 o
  11  11   0       25.54       31.61     30.22 o
   0  12   0     5004.11     4839.65    121.85 o
   2  12   0      555.64      596.72     29.49 o
   4  12   0     3538.85     3581.02     85.04 o
   6  12   0     2189.85     2001.35     80.39 o
   8  12   0      218.00      183.71     34.17 o
  10  12   0      354.53      371.37     46.64 o
  12  12   0        2.41       33.92     65.95 o
   1  13   0     3632.37     3528.56     62.66 o
   3  13   0       12.56       14.18     19.88 o
   5  13   0       16.58        7.01     21.17 o
   7  13   0      563.08      611.68     56.43 o
   9  13   0       64.39       30.29     28.12 o
  11  13   0      154.54       67.46     56.93 o
   0  14   0     2071.01     1929.26    167.69 o
   2  14   0       41.36       57.97     23.03 o
   4  14   0      343.65      272.40     46.55 o
   6  14   0      530.68      543.73     56.06 o
   8  14   0       84.54       51.48     27.76 o
  10  14   0      181.96      214.11     50.58 o
   1  15   0      437.80      467.48     43.46 o
   3  15   0      586.11      637.38     47.54 o
   5  15   0       45.31       39.56     26.47 o
   7  15   0      927.52      982.36     64.07 o
   9  15   0      243.69      312.90     53.16 o
   0  16   0     2726.39     2869.45    112.37 o
   2  16   0     1382.25     1359.43     63.69 o
   4  16   0        0.07       12.14     26.38 o
   6  16   0      624.48      609.99     53.81 o
   8  16   0      493.33      469.08     60.78 o
   1  17   0     1513.50     1494.34    160.28 o
   3  17   0        1.10        1.89     24.34 o
   5  17   0        1.37       38.70     27.39 o
   7  17   0        4.67       16.14     35.35 o
   0  18   0      691.67      555.84    103.63 o
   2  18   0      120.65       71.00     29.31 o
   4  18   0      193.74      153.79     47.87 o
   6  18   0       61.91      104.53     43.07 o
   1  19   0       58.77       58.83     44.27 o
   3  19   0       18.29      -27.15     27.15 o
   5  19   0      147.71      132.77     42.13 o
   7  19   0      286.89      169.58     88.56 o
   2  20   0       11.13       27.32     62.18 o
   4  20   0      456.27      464.89     61.76 o
   6  20   0       34.55       75.10     51.71 o
   1  21   0       21.69      -31.09     64.06 o
   3  21   0       61.52       70.66     81.02 o
   5  21   0       36.26       22.61     70.66 o
 -13   1   1       24.93      110.11     52.61 o
 -11   1   1     5792.05     6052.90    123.06 o
  -9   1   1    17405.50    17398.91    198.36 o
  -7   1   1     2075.93     1962.70     41.52 o
  -5   1   1     3890.77     4227.55     51.12 o
  -3   1   1     5713.00     5505.05     55.43 o
  -1   1   1      781.22      829.06     16.60 o
   1   1   1     1246.66     1309.71     18.66 o
   3   1   1      847.84      770.25     19.51 o
   5   1   1     1959.67     1800.99     37.40 o
   7   1   1    12225.47    12136.10    109.81 o
   9   1   1     8510.92     8731.39    116.14 o
  11   1   1     3548.86     3618.27    206.32 o
  13   1   1      130.92       87.49     50.29 o
 -14   2   1      232.86      248.61     69.86 o
 -12   2   1      650.64      583.69     61.71 o
 -10   2   1     1915.23     2075.47     72.25 o
  -8   2   1     4243.31     3885.09     71.87 o
  -6   2   1     6677.27     6529.74     86.95 o
  -4   2   1      647.62      588.95     18.49 o
  -2   2   1     2297.18     2492.60     36.23 o
   0   2   1     1791.82     1545.11     18.59 o
   2   2   1    12185.01    12385.40    101.03 o
   4   2   1       46.86       22.16     10.81 o
   6   2   1      401.66      540.63     23.74 o
   8   2   1    12448.46    12411.04    134.99 o
  10   2   1     8738.67     9100.14    344.34 o
  12   2   1      524.97      799.71     91.93 o
 -13   3   1       23.42       59.35     35.84 o
 -11   3   1      448.19      576.21     57.60 o
  -9   3   1     4493.52     4621.96     96.73 o
  -7   3   1     2475.33     2624.95     56.52 o
  -5   3   1     1605.15     1865.18     31.81 o
  -3   3   1     3516.88     3233.00     51.76 o
  -1   3   1     4059.03     3700.81     33.44 o
   1   3   1       90.13       99.21      9.67 o
   3   3   1     3501.67     3379.93     43.26 o
   5   3   1      424.53      349.81     17.93 o
   7   3   1     1484.09     1649.58     45.41 o
   9   3   1      291.44      250.23     32.35 o
  11   3   1      430.88      437.61     92.93 o
  13   3   1      325.31      351.97     77.72 o
 -14   4   1       46.68      -32.97     67.83 o
 -12   4   1      689.11      620.24     77.35 o
 -10   4   1     2692.31     2503.16     77.67 o
  -8   4   1    10590.72    10698.06    126.52 o
  -6   4   1     2699.64     2507.72     51.62 o
  -4   4   1       10.28       18.47     10.86 o
  -2   4   1     1611.12     1690.65     24.56 o
   0   4   1     8669.80     8473.42     61.25 o
   2   4   1     3516.96     3157.17     33.44 o
   4   4   1     8042.79     7915.94     66.41 o
   6   4   1     8390.92     8586.04     81.65 o
   8   4   1      436.04      543.78     41.55 o
  10   4   1     1113.65     1147.56     59.69 o
  12   4   1     1336.52     1325.39     87.16 o
 -13   5   1      113.28       71.02     42.77 o
 -11   5   1      703.08      708.27     53.66 o
  -9   5   1      241.29      306.66     38.21 o
  -7   5   1     1209.70     1191.29     42.46 o
  -5   5   1    22535.82    22764.63    173.90 o
  -3   5   1    12105.13    11892.93    102.13 o
  -1   5   1     4760.60     4773.16     51.38 o
   1   5   1      402.85      425.83     21.56 o
   3   5   1     4372.12     4295.13     44.08 o
   5   5   1    18816.86    18768.28    127.18 o
   7   5   1    11989.47    12593.32    249.12 o
   9   5   1     3840.76     3830.60    154.07 o
  11   5   1       50.47       58.36     28.70 o
  13   5   1      889.52     1078.24    100.70 o
 -14   6   1      851.86     1092.92    292.52 o
 -12   6   1      190.93      105.23     38.56 o
 -10   6   1      935.74      889.03     55.49 o
  -8   6   1      855.18      976.45     51.90 o
  -6   6   1     3981.07     3904.14     66.76 o
  -4   6   1     3246.80     3095.07     58.49 o
  -2   6   1     5126.68     4939.45     51.86 o
   0   6   1      148.89      149.79     12.79 o
   2   6   1        0.41       -4.93      8.36 o
   4   6   1      439.16      460.18     17.09 o
   6   6   1       12.75       34.53     18.35 o
   8   6   1       35.08       10.47     20.55 o
  10   6   1      483.91      495.87     46.26 o
  12   6   1      416.42      377.49    116.73 o
 -13   7   1     1589.34     1587.88    122.46 o
 -11   7   1       35.45       -5.54     24.08 o
  -9   7   1     1361.66     1114.47     57.72 o
  -7   7   1      509.46      577.96     40.87 o
  -5   7   1     2144.45     2259.94     49.86 o
  -3   7   1      303.05      325.59     18.82 o
  -1   7   1     3015.80     2814.25     44.67 o
   1   7   1      740.19      733.54     37.37 o
   3   7   1      389.56      370.63     18.24 o
   5   7   1     4928.53     4800.77     87.46 o
   7   7   1      475.10      547.11     41.62 o
   9   7   1      207.74      162.18     31.62 o
  11   7   1      325.78      267.12     40.63 o
  13   7   1       57.66       59.28     41.60 o
 -12   8   1      473.04      449.40     71.72 o
 -10   8   1      295.32      291.01     39.23 o
  -8   8   1     1823.84     2041.95     69.91 o
  -6   8   1    13493.94    13036.52    135.78 o
  -4   8   1     5877.46     5739.92     86.30 o
  -2   8   1      429.78      549.24     23.42 o
   0   8   1      481.71      547.23     22.02 o
   2   8   1      619.83      572.07     22.37 o
   4   8   1    20916.52    20954.64    164.64 o
   6   8   1     9236.78     9516.67    137.64 o
   8   8   1      337.06      309.87     37.37 o
  10   8   1       92.32       44.87     26.74 o
  12   8   1     1399.94     1450.00     79.20 o
 -11   9   1       36.61       34.03     27.39 o
  -9   9   1      211.68      190.44     33.15 o
  -7   9   1        1.89        2.18     19.99 o
  -5   9   1     8689.70     9093.58    109.39 o
  -3   9   1    14587.12    14748.20    115.88 o
  -1   9   1     3183.30     3249.80     68.07 o
   1   9   1        2.37       26.22     11.51 o
   3   9   1      204.22      198.56     16.82 o
   5   9   1     2398.18     2385.02     66.85 o
   7   9   1      183.18      206.93     38.39 o
   9   9   1      248.69      282.90     38.34 o
  11   9   1       70.40       64.68     29.74 o
  13   9   1      332.65      268.50     97.04 o
 -12  10   1       21.93       43.45     31.65 o
 -10  10   1       73.44       88.67     30.34 o
  -8  10   1       93.12       95.36     28.13 o
  -6  10   1        1.20       11.74     20.73 o
  -4  10   1      647.82      721.73     34.96 o
  -2  10   1     1801.21     1766.63     38.76 o
   0  10   1     3626.32     3670.31     55.75 o
   2  10   1      908.05      836.74     29.59 o
   4  10   1      135.26      113.71     24.50 o
   6  10   1     1291.29     1245.08     57.70 o
   8  10   1       35.52        7.95     24.07 o
  10  10   1       12.13      -13.08     25.43 o
  12  10   1        2.21      -23.47     28.61 o
 -11  11   1      448.35      429.91     59.94 o
  -9  11   1       90.23      115.65     30.95 o
  -7  11   1      423.51      391.34     40.59 o
  -5  11   1      171.28      183.21     29.30 o
  -3  11   1        7.72      -13.13     13.13 o
  -1  11   1      133.16      138.01     19.65 o
   1  11   1      543.77      439.10     24.92 o
   3  11   1      122.26      109.46     26.38 o
   5  11   1      350.46      374.85     39.30 o
   7  11   1        2.84      -20.73     20.73 o
   9  11   1      199.44      205.05     36.03 o
  11  11   1     1734.63     1917.35    104.30 o
 -12  12   1      174.60      153.56     80.08 o
 -10  12   1      915.46     1014.69     90.44 o
  -8  12   1      455.16      439.70     44.50 o
  -6  12   1      663.89      710.95     48.92 o
  -4  12   1     1270.67     1388.72     56.77 o
  -2  12   1      493.60      457.32     28.98 o
   0  12   1     5490.01     5387.16     76.61 o
   2  12   1       62.36       49.74     18.27 o
   4  12   1     2377.46     2375.90     71.80 o
   6  12   1     1262.76     1305.16     72.07 o
   8  12   1      918.26      844.06     58.22 o
  10  12   1      570.91      627.04     57.90 o
  12  12   1       74.53       34.86     74.43 o
 -11  13   1       58.13        2.31     34.32 o
  -9  13   1       20.17        5.75     33.55 o
  -7  13   1        6.82       -9.13     21.92 o
  -5  13   1      185.49      228.16     39.57 o
  -3  13   1      133.95      142.18     28.25 o
  -1  13   1      400.85      363.99     26.48 o
   1  13   1       92.54       90.74     20.79 o
   3  13   1     4154.07     4244.13     94.04 o
   5  13   1      122.66       89.24     26.30 o
   7  13   1      605.84      645.33     51.25 o
   9  13   1       74.50       86.33     39.71 o
  11  13   1       48.35       14.42     38.45 o
 -10  14   1     1949.01     1719.78    105.37 o
  -8  14   1      601.21      654.47     65.42 o
  -6  14   1      400.27      379.38     56.30 o
  -4  14   1        4.53       41.00     23.34 o
  -2  14   1      787.01      799.48     45.16 o
   0  14   1     4355.28     4075.35     70.18 o
   2  14   1      404.90      347.63     37.32 o
   4  14   1      818.40      782.99     50.73 o
   6  14   1      172.06      193.73     34.44 o
   8  14   1      147.07      174.37     37.78 o
  10  14   1     1063.03      957.12     69.57 o
  -9  15   1      869.92      889.51     79.36 o
  -7  15   1      967.21     1072.65    101.57 o
  -5  15   1       46.39       57.99     26.67 o
  -3  15   1      298.13      306.29     44.19 o
  -1  15   1        4.31       11.88     25.78 o
   1  15   1      556.00      524.93     43.33 o
   3  15   1      295.93      357.98     40.20 o
   5  15   1      325.64      346.59     41.72 o
   7  15   1      384.55      426.81     47.12 o
   9  15   1     1039.65     1053.99     71.61 o
  -8  16   1       41.63       24.08     36.57 o
  -6  16   1       62.82       -0.87     28.75 o
  -4  16   1      100.31      133.98     32.03 o
  -2  16   1       12.33       -3.56     22.16 o
   0  16   1      172.63      133.81     26.94 o
   2  16   1     1320.19     1190.26     76.56 o
   4  16   1       28.30       42.24     27.18 o
   6  16   1      570.10      612.40     54.21 o
   8  16   1      171.66      144.80     38.46 o
  -7  17   1      313.33      331.37     54.57 o
  -5  17   1       23.79        9.61     31.17 o
  -3  17   1        9.14        6.16     30.60 o
  -1  17   1     1590.01     1702.80    110.93 o
   1  17   1       11.07      -19.09     22.24 o
   3  17   1      511.66      469.81     47.07 o
   5  17   1     1007.45     1000.74     64.69 o
   7  17   1      896.64      961.31     67.62 o
  -6  18   1        0.93      -24.87     31.95 o
  -4  18   1      194.28      175.01     43.40 o
  -2  18   1       32.15        8.93     40.30 o
   0  18   1      681.62      876.15    120.59 o
   2  18   1        3.01       -1.11     27.12 o
   4  18   1      999.10      897.40     62.08 o
   6  18   1       54.94       69.01     33.10 o
   8  18   1      355.29      242.12     95.15 o
  -7  19   1      323.52      304.30     94.21 o
  -5  19   1      285.73      266.91     50.68 o
  -3  19   1       43.17      131.56     53.09 o
   1  19   1        8.89       40.45     50.40 o
   3  19   1      397.17      470.33     51.42 o
   5  19   1      140.84      134.20     37.01 o
   7  19   1      166.02       45.22     69.72 o
  -6  20   1      673.65      637.80    122.47 o
  -4  20   1      121.19      146.07     74.90 o
  -2  20   1        0.07      -11.31     58.41 o
   0  20   1        5.84       20.73     64.06 o
   2  20   1        0.17      -20.26     41.95 o
   4  20   1      322.21      289.10     49.50 o
   6  20   1      115.87      220.45     98.92 o
  -3  21   1        5.95      111.17     83.85 o
  -1  21   1        1.07       26.38     67.83 o
   1  21   1       15.86       68.77     71.60 o
   3  21   1       85.74      110.23     77.25 o
   5  21   1      863.59      792.31    148.85 o
  -2  22   1      296.44      296.76    110.23 o
   0  22   1       58.49       66.89     84.79 o
 -14   0   2       60.86       14.13     74.43 o
 -12   0   2      133.63       98.11     48.27 o
 -10   0   2       47.50       55.07     34.59 o
  -8   0   2       14.72       29.56     21.50 o
  -6   0   2       65.78       76.76     19.15 o
  -4   0   2     6850.01     7381.50     93.98 o
  -2   0   2   100505.33    93336.45    879.45 o
   0   0   2    30754.93    30422.71    211.02 o
   2   0   2    46553.59    44772.77    313.44 o
   4   0   2        0.82       -8.37      8.37 o
   6   0   2     5303.56     5459.59     93.75 o
   8   0   2       35.05       10.98     21.91 o
  10   0   2      932.29      853.54    116.82 o
  12   0   2     3136.65     3295.46    216.68 o
 -13   1   2      273.73      305.80     67.50 o
 -11   1   2      292.39      278.89     38.52 o
  -9   1   2      131.51       67.35     24.93 o
  -7   1   2      191.11      198.08     18.89 o
  -5   1   2     2746.68     2677.79     40.98 o
  -3   1   2      404.87      430.97     19.37 o
   1   1   2    53457.93    51952.81    269.01 o
   3   1   2     4456.45     4735.23     47.87 o
   5   1   2      187.86      235.69     17.77 o
   7   1   2       19.17       15.99     13.16 o
   9   1   2      206.80      229.54     31.49 o
  11   1   2      387.56      371.57     63.97 o
  13   1   2       57.62      130.63     55.85 o
 -14   2   2      283.25      248.24     68.61 o
 -12   2   2       84.17       13.43     32.12 o
 -10   2   2      240.37      249.27     33.72 o
  -8   2   2     1606.12     1711.70     59.00 o
  -6   2   2      821.26      815.67     36.54 o
  -4   2   2     3026.02     3118.74     40.43 o
  -2   2   2      791.62      817.33     24.02 o
   0   2   2    23487.10    22451.99    131.62 o
   2   2   2     2552.91     2711.85     37.69 o
   4   2   2     5416.15     5645.61     57.03 o
   6   2   2     2042.54     2211.92     53.63 o
   8   2   2     1245.73     1287.38     51.58 o
  10   2   2      451.06      425.34     48.56 o
  12   2   2      186.59      121.72     67.83 o
 -13   3   2      164.00      139.19     60.34 o
 -11   3   2      554.38      460.00     53.04 o
  -9   3   2      266.19      263.53     42.76 o
  -7   3   2        3.27      -12.68     12.68 o
  -5   3   2      872.55     1121.73     26.32 o
  -3   3   2      190.44      110.77     10.36 o
  -1   3   2    55533.59    54129.84    261.04 o
   1   3   2    19461.46    18897.92    122.03 o
   3   3   2     7867.88     7397.58     60.33 o
   5   3   2      695.20      727.89     23.77 o
   7   3   2       87.37       18.58     15.12 o
   9   3   2       49.80       22.31     21.87 o
  11   3   2       21.20        7.62     28.58 o
  13   3   2      410.97      510.02     84.48 o
 -14   4   2       97.03       15.96     48.29 o
 -12   4   2      540.47      654.50     71.44 o
 -10   4   2       39.14        4.92     21.89 o
  -8   4   2     1257.18     1152.02     46.62 o
  -6   4   2      818.00      831.13     34.02 o
  -4   4   2     2176.12     2264.12     58.61 o
  -2   4   2     9715.12     9359.45     74.75 o
   0   4   2      365.47      274.58     15.66 o
   2   4   2     3329.60     3098.74     47.69 o
   4   4   2    11672.82    11412.42     86.50 o
   6   4   2    13561.54    13524.86    110.19 o
   8   4   2       12.63      -14.47     17.76 o
  10   4   2     2050.37     2053.94     93.28 o
  12   4   2       61.33       61.01     35.12 o
 -13   5   2       45.03        1.17     34.64 o
 -11   5   2     2079.66     1929.08     92.74 o
  -9   5   2        1.03       14.92     17.90 o
  -7   5   2      661.12      624.61     40.52 o
  -5   5   2     1102.64      963.27     33.35 o
  -3   5   2    19652.13    20240.49    138.57 o
  -1   5   2       14.03       12.34      6.04 o
   1   5   2     1251.71     1193.43     23.45 o
   3   5   2      965.05     1078.23     34.34 o
   5   5   2     1441.02     1460.07     36.91 o
   7   5   2     1054.18     1033.14     62.14 o
   9   5   2       10.77       24.57     22.72 o
  11   5   2      671.39      754.57     58.01 o
  13   5   2      366.87      325.87     70.58 o
 -12   6   2       15.66       31.67     31.59 o
 -10   6   2        0.04      -16.11     21.34 o
  -8   6   2     2062.04     2016.91     55.80 o
  -6   6   2     5731.44     5807.48     83.88 o
  -4   6   2    27677.61    26766.03    192.64 o
  -2   6   2     3866.97     4293.71     48.59 o
   0   6   2     1212.17     1275.23     26.26 o
   2   6   2      208.64      291.39     22.30 o
   4   6   2     4634.30     4313.33     60.89 o
   6   6   2      101.29       55.97     21.43 o
   8   6   2      332.44      307.33     36.39 o
  10   6   2      512.14      389.85     43.89 o
  12   6   2        4.76       34.25     33.53 o
 -13   7   2      121.85      133.80     53.92 o
 -11   7   2        4.75        7.24     25.29 o
  -9   7   2     1467.06     1360.19     62.83 o
  -7   7   2      867.29      935.46     57.75 o
  -5   7   2       95.72       87.88     17.16 o
  -3   7   2     7878.10     7943.15    122.65 o
  -1   7   2     6895.94     7776.47     78.86 o
   1   7   2        0.68        0.62      7.83 o
   3   7   2    18697.88    18611.27    124.76 o
   5   7   2    16911.91    15829.19    173.20 o
   7   7   2      476.58      486.01     41.70 o
   9   7   2       14.02        3.41     22.12 o
  11   7   2      658.37      670.15     66.30 o
  13   7   2      425.18      410.09     77.59 o
 -12   8   2      489.85      601.47     66.40 o
 -10   8   2      300.86      314.10     39.55 o
  -8   8   2      471.82      409.23     38.95 o
  -6   8   2      143.54      189.76     23.16 o
  -4   8   2      256.30      345.59     24.86 o
  -2   8   2      642.06      700.11     32.07 o
   0   8   2      969.98     1020.80     27.49 o
   2   8   2      277.45      350.63     18.80 o
   4   8   2      249.02      293.38     22.28 o
   6   8   2     2478.87     2513.71     84.72 o
   8   8   2      494.80      499.61     44.61 o
  10   8   2      293.84      365.34     73.16 o
  12   8   2      346.12      373.93     49.09 o
 -11   9   2       23.02       41.44     32.95 o
  -9   9   2        0.08        3.00     21.03 o
  -7   9   2       36.37       24.90     22.42 o
  -5   9   2    21764.16    22620.27    316.78 o
  -3   9   2    11247.09    11440.46    100.96 o
  -1   9   2      631.75      754.60     29.55 o
   1   9   2      796.15      795.51     30.18 o
   3   9   2     1518.41     1412.35     63.79 o
   5   9   2     1360.13     1343.32     72.07 o
   7   9   2        0.19      -20.38     20.38 o
   9   9   2     2698.43     2646.98     87.00 o
  11   9   2      113.40       80.61     32.67 o
 -12  10   2      146.13      231.32     50.68 o
 -10  10   2      130.42      151.50     38.75 o
  -8  10   2      999.39      912.91     64.05 o
  -6  10   2       15.64       45.33     22.16 o
  -4  10   2      740.55      738.24     46.10 o
  -2  10   2      445.92      569.11     39.20 o
   0  10   2      146.23      130.65     16.76 o
   2  10   2     3734.79     3569.55     54.76 o
   4  10   2    10671.60    10339.68    142.20 o
   6  10   2       16.22        3.39     20.51 o
   8  10   2     2010.53     1978.46     77.61 o
  10  10   2       67.96       67.97     30.91 o
  12  10   2       95.60       85.15     34.73 o
 -11  11   2       79.26       78.87     38.39 o
  -9  11   2      257.85      262.36     46.80 o
  -7  11   2      173.18      165.67     30.48 o
  -5  11   2      556.74      495.39     39.36 o
  -3  11   2        7.03      -14.33     14.33 o
  -1  11   2       55.92       28.89     14.15 o
   1  11   2        1.61       -5.24     13.18 o
   3  11   2      317.19      328.72     43.79 o
   5  11   2       66.67       43.43     23.47 o
   7  11   2     1305.43     1282.50     63.33 o
   9  11   2      317.44      371.21     45.01 o
  11  11   2      235.02      238.25     43.62 o
 -12  12   2       77.61       31.09     73.48 o
 -10  12   2      128.16       84.60     37.64 o
  -8  12   2       53.05       71.18     31.87 o
  -6  12   2     2858.03     2890.88     82.14 o
  -4  12   2      165.60      151.76     23.47 o
  -2  12   2     1771.90     1738.50     72.23 o
   0  12   2      121.00      135.47     19.20 o
   2  12   2     2280.26     2095.69     86.53 o
   4  12   2       89.26       76.75     25.47 o
   6  12   2     1489.25     1535.85    109.26 o
   8  12   2     1007.84     1043.15     63.97 o
  10  12   2      162.73      147.92     37.71 o
 -11  13   2       76.27      129.54     46.91 o
  -9  13   2        2.06       16.92     29.85 o
  -7  13   2       47.86        7.19     29.36 o
  -5  13   2       22.98       33.49     25.02 o
  -3  13   2     3162.47     3171.04     69.42 o
  -1  13   2     5316.81     5385.48     77.94 o
   1  13   2     6653.66     6627.30     98.70 o
   3  13   2       97.67       68.91     23.89 o
   5  13   2        3.61       -6.33     20.41 o
   7  13   2        0.39        4.20     23.08 o
   9  13   2       27.44       -4.85     27.47 o
  11  13   2      152.94      119.31     55.43 o
 -10  14   2        0.25       51.49     34.99 o
  -8  14   2      247.53      253.33     63.26 o
  -6  14   2     1154.41     1230.88     76.51 o
  -4  14   2     1027.21     1115.76    105.66 o
  -2  14   2      257.99      284.36     29.51 o
   0  14   2     2128.63     2249.98     59.28 o
   2  14   2     4581.31     4167.82    129.73 o
   4  14   2      105.63      119.02     28.99 o
   6  14   2        8.98      -20.83     20.83 o
   8  14   2        9.32       20.91     26.82 o
  10  14   2      319.66      226.26     43.05 o
  -9  15   2      882.43      787.62    146.79 o
  -7  15   2       29.05       26.09     30.48 o
  -5  15   2      634.02      627.41     89.27 o
  -3  15   2      881.15      851.44     51.23 o
  -1  15   2     2990.75     2982.67     81.02 o
   1  15   2     1957.73     1897.49     80.77 o
   3  15   2      396.59      371.35     41.05 o
   5  15   2      197.40      175.17     35.27 o
   7  15   2        8.82       -9.49     25.88 o
   9  15   2        0.56      -23.15     28.48 o
  -8  16   2       14.73       25.77     35.42 o
  -6  16   2     1421.46     1486.13     87.27 o
  -4  16   2      525.99      467.68     54.62 o
  -2  16   2     3734.02     4151.05    109.80 o
   0  16   2     4149.05     4098.08     95.52 o
   2  16   2      363.73      384.73     42.01 o
   4  16   2      203.48      176.84     59.70 o
   6  16   2      243.59      220.22     39.09 o
   8  16   2        3.30      -10.28     27.84 o
  -7  17   2      128.36       78.10     38.14 o
  -5  17   2       87.32       29.43     38.36 o
  -3  17   2       14.22       41.30     34.23 o
  -1  17   2     1329.09     1339.50    183.24 o
   1  17   2      212.74      255.99     37.45 o
   3  17   2      953.51      989.34     61.85 o
   5  17   2       28.56       18.62     41.95 o
   7  17   2       24.47       74.98     32.47 o
   9  17   2        3.05      -43.34     62.18 o
  -6  18   2        9.45       -4.75     31.55 o
  -4  18   2      112.74      141.88     48.54 o
  -2  18   2       18.63       49.93     81.02 o
   0  18   2       31.91      107.40     63.12 o
   2  18   2       56.84       49.26     28.79 o
   4  18   2       46.41       45.09     29.99 o
   6  18   2        1.30      -27.35     27.35 o
   8  18   2      408.98      617.55     90.27 o
  -7  19   2       72.35      125.30     80.08 o
  -5  19   2       60.48       96.06     42.57 o
  -3  19   2      252.73      218.52     57.47 o
  -1  19   2      414.92      571.85    111.17 o
   1  19   2     1427.86     1513.95    157.33 o
   3  19   2        1.10      -30.76     30.76 o
   5  19   2      226.47      230.44     43.24 o
   7  19   2       30.41      -29.80     40.64 o
  -6  20   2      386.90      354.23     97.04 o
  -4  20   2      934.28     1095.36    115.88 o
  -2  20   2     1249.03     1358.51    168.64 o
   0  20   2       68.86       95.15     70.66 o
   2  20   2       37.32       34.31     46.16 o
   4  20   2      175.13      115.01     43.71 o
   6  20   2       31.31       11.31     73.48 o
  -3  21   2      441.61      558.69     88.26 o
  -1  21   2      275.41      305.24    108.34 o
   1  21   2        6.41        6.59     64.06 o
   3  21   2       78.35      155.41     58.15 o
 -13   1   3        0.97       42.69     51.37 o
 -11   1   3     2520.39     2503.84     88.18 o
  -9   1   3     7589.14     7409.02    134.52 o
  -7   1   3      265.60      264.70     20.87 o
  -5   1   3      925.41      863.62     45.00 o
  -3   1   3       60.04       49.40     10.25 o
  -1   1   3      847.75      950.86     21.60 o
   1   1   3    27448.22    27552.26    148.33 o
   3   1   3      120.87      155.61     13.21 o
   5   1   3      205.89      222.83     17.37 o
   7   1   3       20.69       17.95     12.58 o
   9   1   3     2593.15     2846.98     76.59 o
  11   1   3      123.44       75.90     40.90 o
  13   1   3      385.90      348.80     73.28 o
 -14   2   3        1.49      -11.31     47.28 o
 -12   2   3      260.82      287.61     48.94 o
 -10   2   3      555.87      554.41     45.40 o
  -8   2   3     1982.90     1851.74     52.90 o
  -6   2   3     3951.07     4401.78     80.63 o
  -4   2   3    11108.31    11756.59     90.89 o
  -2   2   3     1387.88     1289.60     27.01 o
   0   2   3    18876.16    18444.03    107.07 o
   2   2   3     6999.22     7372.71     87.03 o
   4   2   3     8203.67     8688.65     77.31 o
   6   2   3      273.63      290.98     24.86 o
   8   2   3     4840.74     4865.27     96.15 o
  10   2   3     2444.17     2617.82     95.38 o
  12   2   3      482.47      391.53     98.92 o
 -13   3   3       45.06       60.07     40.76 o
 -11   3   3      119.54       97.66     28.95 o
  -9   3   3     1233.77     1289.02     57.71 o
  -7   3   3      233.85      263.65     25.45 o
  -5   3   3    15383.63    16156.47    118.34 o
  -3   3   3     1137.23     1114.65     41.36 o
  -1   3   3     2515.24     2606.04     58.01 o
   1   3   3    34334.42    34942.77    184.03 o
   3   3   3     2860.12     2825.96     35.37 o
   5   3   3      715.46      684.21     24.30 o
   7   3   3     1415.13     1569.39     56.20 o
   9   3   3      277.57      287.47     35.48 o
  11   3   3      871.04      824.83     89.92 o
  13   3   3     1055.59     1054.16    111.10 o
 -14   4   3       46.09       25.67     48.27 o
 -12   4   3      145.88      232.41     47.19 o
 -10   4   3     1598.73     1513.33     58.25 o
  -8   4   3        0.34       17.23     16.97 o
  -6   4   3      601.12      714.29     32.11 o
  -4   4   3      238.40      294.29     15.90 o
  -2   4   3      361.89      383.88     18.33 o
   0   4   3      183.84      187.63     12.06 o
   2   4   3     8148.27     7427.20    253.05 o
   4   4   3    18723.02    18330.91    162.94 o
   6   4   3     1027.07     1001.01     37.20 o
   8   4   3      344.77      379.53     37.58 o
  10   4   3      558.87      609.79     49.78 o
  12   4   3       77.78       72.46     48.29 o
 -13   5   3      583.40      458.78    124.36 o
 -11   5   3       23.13       -4.00     28.82 o
  -9   5   3       75.39       96.08     26.52 o
  -7   5   3     2825.47     3128.36     74.00 o
  -5   5   3      252.09      140.99     13.10 o
  -3   5   3     5926.72     5729.15     74.92 o
  -1   5   3     1119.22     1110.38     25.70 o
   1   5   3        5.51       -4.46      7.69 o
   3   5   3     2164.29     2315.13     52.04 o
   5   5   3     1169.73     1042.96     35.51 o
   7   5   3     6089.43     5960.12    108.55 o
   9   5   3        1.03        1.81     21.52 o
  11   5   3     1133.99     1200.85     85.26 o
  13   5   3      752.90      846.84    103.23 o
 -12   6   3      184.49      218.82     56.72 o
 -10   6   3       97.94       75.96     26.40 o
  -8   6   3      259.51      245.77     27.73 o
  -6   6   3     5236.58     5348.94     92.38 o
  -4   6   3     6103.10     6327.67     64.15 o
  -2   6   3       56.98       64.25     10.94 o
   0   6   3     4151.96     4047.82     47.53 o
   2   6   3      118.90      113.54     15.05 o
   4   6   3       19.27       35.03     13.75 o
   6   6   3      894.79      924.95     70.36 o
   8   6   3        9.21       50.33     24.02 o
  10   6   3       35.31        7.14     25.08 o
  12   6   3        0.53      -18.19     32.05 o
 -13   7   3        2.31       42.84     47.07 o
 -11   7   3       23.27      -16.10     27.36 o
  -9   7   3       12.94       13.77     21.84 o
  -7   7   3     2993.14     2893.31     83.01 o
  -5   7   3     1363.37     1411.98     47.45 o
  -3   7   3     7101.00     7580.88     74.22 o
  -1   7   3     5124.17     5220.32     58.38 o
   1   7   3     4091.71     4421.17     52.42 o
   3   7   3     5986.00     6035.64     77.94 o
   5   7   3     3581.15     3765.27     83.70 o
   7   7   3      437.87      490.58     42.25 o
   9   7   3        3.18       -3.99     22.40 o
  11   7   3       76.79       64.28     39.16 o
 -12   8   3      899.58      945.07     78.11 o
 -10   8   3       18.06       -5.06     26.78 o
  -8   8   3      108.25      118.01     27.74 o
  -6   8   3     8969.33     9333.78    115.69 o
  -4   8   3     7159.14     7333.26    122.25 o
  -2   8   3     1569.94     1639.76     34.37 o
   0   8   3      793.83      812.45     26.11 o
   2   8   3     4251.61     4263.27    107.33 o
   4   8   3     8948.16     8674.63    101.06 o
   6   8   3     4247.16     4246.94     93.96 o
   8   8   3       13.05       18.64     22.38 o
  10   8   3      585.75      635.58     55.24 o
  12   8   3      470.51      474.23     64.83 o
 -11   9   3        1.74       -4.30     29.58 o
  -9   9   3      166.97      152.73     36.73 o
  -7   9   3      636.40      745.15     40.01 o
  -5   9   3      684.65      738.63     36.00 o
  -3   9   3     6074.90     6021.44     75.52 o
  -1   9   3     3146.21     3135.72     49.99 o
   1   9   3     8256.50     8829.23     85.75 o
   3   9   3       17.05       45.39     16.56 o
   5   9   3      867.72      926.17     70.30 o
   7   9   3     1967.50     1934.54     69.63 o
   9   9   3       60.90       20.47     25.94 o
  11   9   3      737.65      839.41     66.58 o
 -12  10   3      661.46      749.52     76.14 o
 -10  10   3       45.12       36.82     31.40 o
  -8  10   3       14.65       -8.38     24.81 o
  -6  10   3      317.76      349.15     33.31 o
  -4  10   3       17.39       10.60     14.94 o
  -2  10   3     1369.19     1252.83     34.34 o
   0  10   3     2849.08     2910.54     50.53 o
   2  10   3       36.50       31.83     15.85 o
   4  10   3       87.50       66.08     21.58 o
   6  10   3     2287.96     2132.32     71.52 o
   8  10   3      914.69     1019.67     74.25 o
  10  10   3       18.78       -0.69     39.03 o
  12  10   3      414.26      429.11     63.24 o
 -11  11   3      558.81      602.84     70.02 o
  -9  11   3     1341.23     1426.02     84.29 o
  -7  11   3     3463.93     3326.87    106.84 o
  -5  11   3     4446.57     4546.74     83.17 o
  -3  11   3       20.81       55.53     20.63 o
  -1  11   3      915.17      935.38     33.39 o
   1  11   3      496.68      425.93     40.62 o
   3  11   3     5383.79     5537.95    102.83 o
   5  11   3     1064.69     1061.04     80.43 o
   7  11   3       29.89      -20.27     22.37 o
   9  11   3      634.55      692.78     57.33 o
  11  11   3      403.28      420.98     52.38 o
 -12  12   3     1482.12     1444.24    170.52 o
 -10  12   3      646.38      639.67     67.20 o
  -8  12   3      389.94      374.73     51.47 o
  -6  12   3       33.64      -21.87     21.87 o
  -4  12   3       55.78       37.26     18.55 o
  -2  12   3     2952.31     3198.21     58.33 o
   0  12   3      853.10      821.81     50.07 o
   2  12   3      302.19      370.43     41.66 o
   4  12   3      445.34      468.47     41.95 o
   6  12   3      644.60      658.04     64.32 o
   8  12   3      217.08      229.92     38.56 o
  10  12   3     1782.44     1831.81    101.38 o
 -11  13   3       12.80      -21.91     38.93 o
  -9  13   3      162.40      107.31     38.45 o
  -7  13   3       16.37       11.92     27.05 o
  -5  13   3       52.60       40.92     28.01 o
  -3  13   3       17.46      -12.62     14.78 o
  -1  13   3       20.48        7.75     16.00 o
   1  13   3     8640.00     8672.98    114.90 o
   3  13   3       95.84       62.80     24.85 o
   5  13   3       24.05       76.76     26.66 o
   7  13   3      300.97      276.68     38.83 o
   9  13   3      357.73      322.83     45.42 o
 -10  14   3     2756.53     3095.74    219.51 o
  -8  14   3      899.23      929.76     75.92 o
  -6  14   3       13.32       13.28     27.49 o
  -4  14   3      647.16      806.74     71.65 o
  -2  14   3       35.16       29.34     18.54 o
   0  14   3       35.72       11.34     19.69 o
   2  14   3      185.95      185.93     36.00 o
   4  14   3      234.25      303.11     44.74 o
   6  14   3      509.02      642.11     67.15 o
   8  14   3     2167.19     2202.73    121.88 o
  10  14   3      253.60      188.93     49.10 o
  -9  15   3     2864.09     2889.67    147.00 o
  -7  15   3      580.02      695.22     66.73 o
  -5  15   3      115.42      108.28     37.99 o
  -3  15   3      209.56      261.04     42.88 o
  -1  15   3      850.69      792.19     58.36 o
   1  15   3      791.26      817.88     59.68 o
   3  15   3       90.15       78.40     28.05 o
   5  15   3      680.28      643.16     53.52 o
   7  15   3       74.91      101.90     33.79 o
   9  15   3     2531.68     2569.11    208.20 o
  -8  16   3        0.79        2.45     31.64 o
  -6  16   3      122.28      108.50     75.98 o
  -4  16   3        4.32      -10.71     26.79 o
  -2  16   3      834.54      924.36     86.34 o
   0  16   3       11.29      -15.14     30.41 o
   2  16   3      131.64      122.64     30.99 o
   4  16   3       43.78       49.39     28.48 o
   6  16   3      102.31       75.16     31.07 o
   8  16   3        2.49       17.39     30.51 o
  -7  17   3      492.74      505.84     63.84 o
  -5  17   3        2.06       24.97     31.65 o
  -3  17   3      514.55      573.87    113.99 o
  -1  17   3       40.16       66.58     34.49 o
   1  17   3      220.83      193.07     40.72 o
   3  17   3     1612.05     1540.04     86.43 o
   5  17   3       16.20        3.44     27.23 o
   7  17   3      475.63      439.37     53.46 o
  -6  18   3      489.53      466.68     92.30 o
  -4  18   3      477.05      641.68    111.17 o
  -2  18   3       43.88       88.56     65.95 o
   0  18   3      204.59      245.53     56.98 o
   2  18   3        1.70        2.11     32.52 o
   4  18   3        7.48        9.71     30.67 o
   6  18   3     1391.89     1641.19    121.46 o
   8  18   3     1135.72     1412.21    172.40 o
  -7  19   3        3.02       63.12     73.48 o
  -5  19   3        0.76       24.23     46.57 o
  -3  19   3        6.94       -7.86     49.46 o
  -1  19   3       51.80      -22.61     58.41 o
   1  19   3       95.98      127.14     49.90 o
   3  19   3        8.22       24.90     33.91 o
   5  19   3       36.27        1.78     36.22 o
  -4  20   3        1.70       -5.18     44.63 o
  -2  20   3      420.78      472.93    119.65 o
   0  20   3      100.87      114.94     78.19 o
   2  20   3       79.54       10.91     97.98 o
   4  20   3       86.38       69.80     43.19 o
  -3  21   3      125.10      110.23     79.14 o
   1  21   3        8.23       16.02     65.00 o
   3  21   3     1181.26     1272.13    116.57 o
 -14   0   4        6.88       -5.65     74.43 o
 -12   0   4      376.17      410.15     66.58 o
 -10   0   4     2057.50     2067.10    101.39 o
  -8   0   4      622.91      595.02     41.85 o
  -6   0   4     2962.03     2839.36     68.87 o
  -4   0   4     4312.69     4489.62     94.70 o
  -2   0   4       38.03      -13.96     13.96 o
   0   0   4     9425.58     8422.93     92.50 o
   2   0   4     5727.89     5466.58     77.30 o
   4   0   4     5543.89     5739.62     91.59 o
   6   0   4     1493.78     1364.52    195.10 o
   8   0   4      410.62      357.45     61.71 o
  10   0   4      162.43      135.66     61.24 o
  12   0   4        3.22       52.76     59.35 o
 -13   1   4      241.65      243.74     67.44 o
 -11   1   4      201.61      253.10     37.16 o
  -9   1   4      999.52     1017.02     52.42 o
  -7   1   4      199.61      243.91     23.45 o
  -5   1   4    10480.92    10985.16    104.99 o
  -3   1   4      267.83      383.88     19.37 o
  -1   1   4    27864.89    28087.21    154.63 o
   1   1   4      435.31      527.17     19.08 o
   3   1   4     1940.88     2248.27     36.68 o
   5   1   4       71.22       46.19     14.53 o
   7   1   4      836.82      817.56     43.09 o
   9   1   4      446.19      472.73     52.36 o
  11   1   4      201.12      170.50     52.42 o
  13   1   4       23.37       24.53     44.87 o
 -14   2   4        0.01        3.72     60.29 o
 -12   2   4       60.28       17.16     27.93 o
 -10   2   4      901.31      835.59     52.86 o
  -8   2   4       42.76       51.96     18.98 o
  -6   2   4      629.43      746.08     28.72 o
  -4   2   4        6.68       11.07      9.29 o
  -2   2   4     3020.40     3040.56     60.71 o
   0   2   4     6302.42     6165.91     62.89 o
   2   2   4      544.72      579.86     20.24 o
   4   2   4     2550.89     2381.02     40.24 o
   6   2   4     3581.46     3610.90     56.28 o
   8   2   4      679.35      735.78     46.10 o
  10   2   4      425.98      496.68     70.76 o
  12   2   4      108.12       78.88     59.82 o
 -13   3   4       24.17       51.31     46.29 o
 -11   3   4       21.35       33.03     24.84 o
  -9   3   4       37.86       22.42     16.40 o
  -7   3   4      625.66      630.70     33.07 o
  -5   3   4      328.76      406.79     21.91 o
  -3   3   4     3169.83     3639.14     43.86 o
  -1   3   4      173.99      120.68     15.91 o
   1   3   4     1157.58     1051.09     23.13 o
   3   3   4    11140.34    11936.78     91.89 o
   5   3   4       62.21       78.48     15.19 o
   7   3   4     1848.92     1838.89     51.26 o
   9   3   4      163.94       97.62     40.62 o
  11   3   4      201.04      260.21     59.28 o
  13   3   4        4.10        4.94     45.69 o
 -14   4   4      557.40      662.59     95.51 o
 -12   4   4       20.24       -3.30     39.30 o
 -10   4   4       46.03       69.85     22.73 o
  -8   4   4     1085.36     1036.06     47.79 o
  -6   4   4      649.58      678.99     32.05 o
  -4   4   4     3419.88     3506.82     57.49 o
  -2   4   4      313.11      400.38     20.14 o
   0   4   4      556.37      701.77     20.63 o
   2   4   4      325.07      282.35     13.43 o
   4   4   4     8856.84     9014.54     77.75 o
   6   4   4      209.27      303.59     26.27 o
   8   4   4     1490.95     1566.73     63.77 o
  10   4   4      112.97      108.52     29.80 o
  12   4   4        0.12       72.48     46.27 o
 -13   5   4      200.50      158.94     54.61 o
 -11   5   4        1.08        0.76     32.13 o
  -9   5   4      977.33      987.54     46.86 o
  -7   5   4      485.04      543.10     32.93 o
  -5   5   4     5472.56     5716.29     65.69 o
  -3   5   4        0.71        0.83      8.51 o
  -1   5   4     3864.62     3936.47     44.76 o
   1   5   4      289.67      334.11     16.36 o
   3   5   4      744.82      810.33     34.78 o
   5   5   4     6625.82     6687.19     98.36 o
   7   5   4      306.10      369.76     36.88 o
   9   5   4      978.46     1057.70     59.81 o
  11   5   4      513.28      424.06     47.65 o
 -12   6   4       56.60        9.89     37.90 o
 -10   6   4       16.37      -11.27     24.34 o
  -8   6   4     3576.42     3385.95     73.44 o
  -6   6   4     1446.63     1419.25     46.87 o
  -4   6   4     3383.98     3236.81     55.88 o
  -2   6   4     9517.54     9968.29     83.00 o
   0   6   4     4743.36     4838.26     54.62 o
   2   6   4      713.10      806.45     32.88 o
   4   6   4     1091.09     1155.77     37.98 o
   6   6   4       85.09       75.97     22.72 o
   8   6   4        0.41       -2.48     20.21 o
  10   6   4        0.94       24.72     28.44 o
  12   6   4      201.40      160.62     57.24 o
 -13   7   4      266.19      202.78     64.61 o
 -11   7   4       24.52        0.05     29.24 o
  -9   7   4      984.39     1034.06     86.29 o
  -7   7   4     3095.08     2902.77     68.76 o
  -5   7   4    10115.72     9967.81    112.27 o
  -3   7   4     1041.21     1271.58     36.86 o
  -1   7   4     5213.17     5323.31     69.79 o
   1   7   4     1021.40      951.32     31.14 o
   3   7   4     1403.43     1238.07     43.07 o
   5   7   4     3177.75     3081.02     62.26 o
   7   7   4     2702.97     2731.57     78.99 o
   9   7   4      578.71      647.25     51.59 o
  11   7   4        1.04        5.91     29.37 o
 -12   8   4      313.79      313.02    109.64 o
 -10   8   4       71.79       69.39     32.52 o
  -8   8   4       11.93       24.24     20.41 o
  -6   8   4      439.61      462.78     31.84 o
  -4   8   4       44.62       32.23     14.20 o
  -2   8   4     2439.13     2754.46     45.25 o
   0   8   4     2058.86     2275.62     41.11 o
   2   8   4      539.97      571.00     29.38 o
   4   8   4      309.94      312.02     26.06 o
   6   8   4     1307.39     1386.46    103.62 o
   8   8   4       26.51       10.63     23.72 o
  10   8   4      683.02      686.64     57.56 o
  12   8   4       20.74       63.88     36.03 o
 -11   9   4       57.48       62.12     33.65 o
  -9   9   4        1.35       11.03     26.06 o
  -7   9   4     1348.39     1316.32     80.36 o
  -5   9   4     3957.79     3920.46     85.97 o
  -3   9   4     5765.84     5699.72     69.93 o
  -1   9   4      807.40      866.30     29.06 o
   1   9   4      110.62       78.34     13.58 o
   3   9   4    10039.46     9925.91    199.21 o
   5   9   4     1311.16     1233.68     57.97 o
   7   9   4     2456.61     2433.48     78.87 o
   9   9   4        3.23       -7.49     24.20 o
  11   9   4      436.45      421.29     57.88 o
 -12  10   4       14.64       31.49     37.34 o
 -10  10   4       46.24       92.79     60.95 o
  -8  10   4       70.35        3.59     25.45 o
  -6  10   4      541.81      538.55     75.16 o
  -4  10   4     6595.25     6633.60    111.12 o
  -2  10   4       88.36       61.49     22.75 o
   0  10   4      434.05      525.40     26.19 o
   2  10   4     2576.87     2569.19     57.87 o
   4  10   4     1613.39     1797.76     84.51 o
   6  10   4     1888.76     1790.95     70.28 o
   8  10   4      800.66      650.52     53.25 o
  10  10   4        5.85       -3.61     27.24 o
  12  10   4      160.71      241.53     87.62 o
 -11  11   4      387.31      330.98     54.21 o
  -9  11   4        3.28       17.94     29.40 o
  -7  11   4     2336.81     2110.74     89.53 o
  -5  11   4      483.25      524.17     50.64 o
  -3  11   4       36.81       15.51     18.29 o
  -1  11   4      427.61      422.29     29.11 o
   1  11   4     1788.77     1727.58     51.84 o
   3  11   4      116.15       77.48     26.26 o
   5  11   4      992.93      930.08     53.59 o
   7  11   4      173.73      136.66     31.54 o
   9  11   4      667.01      670.78     57.57 o
  11  11   4        1.73       -5.74     34.81 o
 -10  12   4      138.96      134.79     42.60 o
  -8  12   4      456.86      445.78     55.52 o
  -6  12   4      655.30      758.87    112.47 o
  -4  12   4      128.49       82.71     24.23 o
  -2  12   4     1982.15     1918.53     61.04 o
   0  12   4     5934.95     5935.55     90.44 o
   2  12   4     2022.97     2027.79     55.86 o
   4  12   4     1012.82     1071.44     56.25 o
   6  12   4      509.27      402.38     42.96 o
   8  12   4      317.70      259.42     41.24 o
  10  12   4      913.10     1026.50    103.91 o
 -11  13   4       53.62      -41.45     55.58 o
  -9  13   4       36.26        1.05     31.65 o
  -7  13   4       44.51       87.96     33.57 o
  -5  13   4      760.03      793.01     51.58 o
  -3  13   4     2916.65     3047.51     92.11 o
  -1  13   4     6493.98     6432.61    111.91 o
   1  13   4     6609.08     6878.78    130.81 o
   3  13   4     3885.89     3819.05    109.77 o
   5  13   4        9.29       23.12     24.45 o
   7  13   4       25.35       -7.85     24.65 o
   9  13   4        3.33       -3.49     27.33 o
 -10  14   4      287.29      322.72     65.16 o
  -8  14   4      153.84      188.45     44.21 o
  -6  14   4       23.23       25.13     28.40 o
  -4  14   4      124.69       39.61     22.15 o
  -2  14   4      602.35      630.96     45.04 o
   0  14   4      185.50      191.71     31.07 o
   2  14   4      344.33      326.84     49.52 o
   4  14   4        0.09       31.85     25.16 o
   6  14   4      506.88      484.41     50.13 o
   8  14   4      780.89      680.57     59.90 o
  10  14   4       96.29      162.98     86.67 o
  -9  15   4      365.87      304.89     55.69 o
  -7  15   4       26.77       27.82     31.64 o
  -5  15   4        2.66      -12.23     27.11 o
  -3  15   4      440.20      455.97     43.77 o
  -1  15   4       68.51      117.86     34.45 o
   1  15   4      227.52      277.65     48.47 o
   3  15   4       42.63       15.12     46.84 o
   5  15   4     1278.03     1255.49     67.69 o
   7  15   4      804.93      686.41     59.69 o
   9  15   4      264.75      303.47     56.96 o
  -8  16   4     1181.93     1178.26     98.08 o
  -6  16   4      273.00      294.39     50.24 o
  -4  16   4      163.92      277.63     81.12 o
  -2  16   4     4392.94     4590.34    126.19 o
   0  16   4    13706.25    13614.23    269.81 o
   2  16   4     1295.50     1280.68     76.58 o
   4  16   4       30.22       12.70     31.43 o
   6  16   4       47.05       33.35     28.70 o
   8  16   4       52.82        8.27     31.64 o
  -7  17   4      389.92      351.41     56.86 o
  -5  17   4       37.84       26.13     39.02 o
  -3  17   4     1554.93     1449.71    107.64 o
  -1  17   4      394.00      539.59    101.65 o
   1  17   4     1006.34     1063.12     74.64 o
   3  17   4      223.74      184.49     43.63 o
   5  17   4      522.08      627.98     69.86 o
   7  17   4        9.49       27.19     39.30 o
  -6  18   4      289.12      407.08     61.24 o
  -4  18   4       24.39       90.38     46.93 o
  -2  18   4      251.02      299.44     59.24 o
   0  18   4      489.34      545.18     77.86 o
   2  18   4      381.97      448.77     58.18 o
   4  18   4      253.38      295.42     52.85 o
   6  18   4       38.19       97.50     42.84 o
  -7  19   4       16.18        0.00     62.18 o
  -5  19   4      389.60      469.94     86.20 o
  -3  19   4     1874.13     1983.12    198.78 o
  -1  19   4     1331.80     1546.93    170.52 o
   1  19   4        0.25       10.41     44.27 o
   3  19   4      947.57     1031.83     81.77 o
   5  19   4      358.63      423.36     60.57 o
  -4  20   4      148.98      107.06     54.55 o
  -2  20   4      380.81      474.82    120.59 o
   0  20   4      870.19     1013.70    150.74 o
   2  20   4      231.26      165.38     61.28 o
   4  20   4        3.94      -16.72     38.93 o
  -3  21   4       10.69       26.38     71.60 o
 -13   1   5      231.34      285.44     53.45 o
 -11   1   5     1335.56     1537.48     77.64 o
  -9   1   5     1399.97     1474.76     61.90 o
  -7   1   5      899.75      946.96     34.35 o
  -5   1   5     7537.54     7384.14     78.15 o
  -3   1   5       57.21       66.29     11.16 o
  -1   1   5     1171.21     1094.54     22.78 o
   1   1   5     2534.19     2553.96     55.91 o
   3   1   5      572.62      543.27     21.91 o
   5   1   5       74.28      134.31     17.28 o
   7   1   5     2310.05     2307.69     57.78 o
   9   1   5      376.90      448.81     89.50 o
  11   1   5       73.98       56.65     42.99 o
 -14   2   5       18.03       24.09     50.30 o
 -12   2   5      282.97      290.47     48.84 o
 -10   2   5    11514.22    11675.30    310.13 o
  -8   2   5       35.36       17.52     15.88 o
  -6   2   5     2528.20     2587.61     47.90 o
  -4   2   5      402.58      466.42     23.80 o
  -2   2   5       23.62       31.50     11.16 o
   0   2   5     8916.59     8797.16     78.36 o
   2   2   5      436.69      509.85     31.25 o
   4   2   5     4365.02     4613.46     80.89 o
   6   2   5      622.98      679.11     34.84 o
   8   2   5      106.30      106.86     26.42 o
  10   2   5      660.75      741.35     82.17 o
  12   2   5      431.18      317.32     67.47 o
 -13   3   5       60.30       55.62     49.17 o
 -11   3   5       27.90       22.78     28.20 o
  -9   3   5     1008.49      995.12     66.71 o
  -7   3   5     6224.56     6414.33    113.09 o
  -5   3   5        9.61       16.60     11.04 o
  -3   3   5        4.89        2.51      7.92 o
  -1   3   5    26849.38    25093.56    191.64 o
   1   3   5     5553.19     5180.71     55.04 o
   3   3   5      195.58      208.61     20.23 o
   5   3   5     1878.11     1872.85     48.32 o
   7   3   5     3807.52     3665.36     72.51 o
   9   3   5      618.04      510.60     45.33 o
  11   3   5       89.22       41.03     40.87 o
 -14   4   5        3.20       39.57     79.14 o
 -12   4   5      227.89      168.50     69.24 o
 -10   4   5       81.86       74.89     26.20 o
  -8   4   5     2300.37     2285.85     66.06 o
  -6   4   5     1667.42     1711.57     50.38 o
  -4   4   5      138.54      101.30     12.89 o
  -2   4   5     2920.89     2722.38     54.94 o
   0   4   5     5084.52     5075.57     56.64 o
   2   4   5      654.96      617.72     21.29 o
   4   4   5     1586.86     1519.09     41.98 o
   6   4   5     3106.59     3288.08     78.87 o
   8   4   5      481.42      522.21     43.67 o
  10   4   5       28.53       41.50     30.65 o
  12   4   5       10.38       52.81     45.26 o
 -13   5   5     1473.22     1635.46    123.54 o
 -11   5   5       73.21       43.16     34.16 o
  -9   5   5      432.94      423.68     53.44 o
  -7   5   5      225.70      221.30     28.46 o
  -5   5   5     2321.64     2238.05     42.71 o
  -3   5   5     1443.54     1520.46     32.04 o
  -1   5   5      306.80      316.92     21.04 o
   1   5   5      863.05      948.41     29.63 o
   3   5   5      222.16      177.86     19.60 o
   5   5   5     1246.51     1267.70     43.38 o
   7   5   5        2.95       12.75     21.52 o
   9   5   5     1756.11     1655.11     84.54 o
  11   5   5      123.23      160.88     44.03 o
 -12   6   5        4.06      -23.14     53.70 o
 -10   6   5       14.25       38.58     24.46 o
  -8   6   5      453.02      566.26     50.18 o
  -6   6   5      197.05      236.26     29.22 o
  -4   6   5     3300.47     3355.40     49.52 o
  -2   6   5      518.62      637.11     31.95 o
   0   6   5    10142.84    10095.56     86.45 o
   2   6   5     3102.50     3141.26     51.05 o
   4   6   5       79.78      101.09     18.24 o
   6   6   5     1415.28     1306.77     79.00 o
   8   6   5       54.09       54.05     34.00 o
  10   6   5      189.20      206.65     52.90 o
  12   6   5      272.85      334.83     74.22 o
 -13   7   5      295.33      329.45     90.44 o
 -11   7   5        7.93       51.24     33.12 o
  -9   7   5        0.12      -18.90     18.90 o
  -7   7   5       15.41       -0.30     18.62 o
  -5   7   5     3178.62     2918.91    115.58 o
  -3   7   5     3956.84     3852.30     70.84 o
  -1   7   5    13519.77    13840.33    120.71 o
   1   7   5      358.95      328.33     18.73 o
   3   7   5      102.30      159.11     20.47 o
   5   7   5     2609.12     2551.07     59.47 o
   7   7   5      104.92      163.46     31.56 o
   9   7   5      245.95      276.52     39.64 o
  11   7   5      328.30      311.29     73.97 o
 -12   8   5      517.20      391.90     73.13 o
 -10   8   5      270.74      319.68     47.09 o
  -8   8   5     2705.38     2537.28     77.35 o
  -6   8   5     7376.06     7369.04    123.44 o
  -4   8   5     4076.07     3701.38     79.41 o
  -2   8   5     4160.29     4675.16     81.60 o
   0   8   5      198.35      237.91     20.57 o
   2   8   5      532.72      557.96     30.50 o
   4   8   5     3325.80     3419.40     76.67 o
   6   8   5     2430.15     2382.30     84.91 o
   8   8   5      394.48      385.20     42.52 o
  10   8   5       78.87      110.54     35.38 o
  12   8   5       82.56       94.16     43.30 o
 -11   9   5       12.00        8.98     32.23 o
  -9   9   5      157.82      129.06     56.62 o
  -7   9   5        3.67        1.63     19.00 o
  -5   9   5      379.46      456.81     38.50 o
  -3   9   5      664.65      642.38     32.69 o
  -1   9   5     2271.17     2337.77     52.26 o
   1   9   5     1405.88     1481.65     43.26 o
   3   9   5     3176.26     3051.95     71.74 o
   5   9   5     2777.14     2617.04     76.66 o
   7   9   5      706.42      699.88     51.58 o
   9   9   5      742.99      702.74     57.25 o
  11   9   5      268.66      256.37     44.47 o
 -12  10   5       46.09       -6.62     44.37 o
 -10  10   5      184.08      229.87     46.16 o
  -8  10   5      546.77      514.67     74.46 o
  -6  10   5     5612.78     5589.39    112.25 o
  -4  10   5       51.36       22.48     20.80 o
  -2  10   5      700.16      815.43     36.70 o
   0  10   5      689.96      684.95     39.47 o
   2  10   5      409.97      396.53     29.61 o
   4  10   5      363.52      403.69     46.42 o
   6  10   5     1161.73     1093.70     59.90 o
   8  10   5       15.08       22.69     26.26 o
  10  10   5      388.29      417.61     51.01 o
 -11  11   5      870.83      896.05     79.53 o
  -9  11   5      181.54      166.56     41.72 o
  -7  11   5     1249.47     1291.54     77.19 o
  -5  11   5     1867.95     1808.16     67.61 o
  -3  11   5     5019.24     5019.76     98.76 o
  -1  11   5      949.86      930.83     39.74 o
   1  11   5      656.19      722.68     64.35 o
   3  11   5     2218.67     2209.22     58.37 o
   5  11   5     1927.27     1960.30    115.92 o
   7  11   5     1737.31     1727.18     76.28 o
   9  11   5      316.12      420.82     50.89 o
  11  11   5      901.00      841.32     82.52 o
 -10  12   5     1908.42     2111.33    109.67 o
  -8  12   5      905.16      981.03     77.12 o
  -6  12   5       20.14       52.96     24.30 o
  -4  12   5      733.92      836.85     50.67 o
  -2  12   5     1869.63     1977.92     63.45 o
   0  12   5       25.30        5.12     20.20 o
   2  12   5       82.96       99.85     26.24 o
   4  12   5     2354.98     2180.51    164.67 o
   6  12   5       65.00      118.02     30.40 o
   8  12   5      553.05      653.57     57.82 o
  10  12   5      523.42      652.41     61.84 o
  -9  13   5      192.04      209.32     46.52 o
  -7  13   5        0.07        8.56     28.44 o
  -5  13   5      299.21      283.73     36.99 o
  -3  13   5      973.30      944.92     51.68 o
  -1  13   5     3078.08     3167.21     80.35 o
   1  13   5      132.48      127.30     28.45 o
   3  13   5      503.09      514.49     66.59 o
   5  13   5      600.77      618.69     51.10 o
   7  13   5      560.91      538.70     64.45 o
   9  13   5        7.59      -18.94     30.26 o
 -10  14   5      817.95      835.74     81.10 o
  -8  14   5     1800.37     1997.12    120.77 o
  -6  14   5     1493.56     1649.68     90.62 o
  -4  14   5       71.19       71.99     26.20 o
  -2  14   5     1741.43     1794.55     97.96 o
   0  14   5        1.57      -21.07     22.84 o
   2  14   5     2494.35     2657.29     96.65 o
   4  14   5      140.20      151.91     39.49 o
   6  14   5      255.30      299.54     42.79 o
   8  14   5      384.11      384.93     54.01 o
  10  14   5     1183.56     1480.04    181.83 o
  -9  15   5     1784.77     1850.94    107.90 o
  -7  15   5      362.12      353.46     78.43 o
  -5  15   5       32.44       20.39     29.33 o
  -3  15   5      373.92      374.87     59.24 o
  -1  15   5     1128.10     1021.36     67.04 o
   1  15   5       26.81        0.20     27.68 o
   3  15   5      900.17      815.78     67.03 o
   5  15   5      110.16       61.13     33.87 o
   7  15   5     1686.94     1484.27    115.58 o
  -8  16   5        8.31       12.94     36.76 o
  -6  16   5        0.07      -11.23     31.71 o
  -4  16   5      606.28      556.29     81.02 o
  -2  16   5     1023.04      870.81    118.65 o
   0  16   5       93.67       87.22     34.51 o
   2  16   5       59.07       85.71     37.67 o
   4  16   5      279.55      343.67     53.80 o
   6  16   5      124.63      168.80     45.96 o
   8  16   5       21.87       26.38     61.24 o
  -7  17   5       47.83       53.02     39.93 o
  -5  17   5        4.47       -1.43     37.60 o
  -3  17   5      104.43      178.46     52.88 o
  -1  17   5        0.15      -20.46     27.54 o
   1  17   5      125.98      123.46     40.51 o
   3  17   5       63.18        2.59     37.14 o
   5  17   5      559.33      532.48     65.02 o
   7  17   5     1488.55     1506.42    176.17 o
  -6  18   5     1154.24     1070.95    111.70 o
  -4  18   5      160.81      231.42     59.11 o
  -2  18   5      984.14     1141.57    100.72 o
   0  18   5       28.67       -3.58     51.34 o
   2  18   5      212.48      162.07     83.26 o
   4  18   5      767.93      827.45     77.75 o
   6  18   5      701.70      768.91     99.69 o
  -5  19   5       19.83      112.17     56.58 o
  -3  19   5        4.23        6.01     41.95 o
  -1  19   5     2615.59     2695.88    149.60 o
   1  19   5       78.34       55.33     48.14 o
   3  19   5       51.07        4.57     39.57 o
   5  19   5      180.31      213.86     95.15 o
  -4  20   5      138.73      378.72    112.11 o
   0  20   5       75.19      116.34     59.00 o
   2  20   5       14.26       22.73     55.38 o
   4  20   5      157.96      173.35     97.04 o
  -3  21   5       99.12      165.81     90.44 o
   1  21   5      579.30      328.79    112.11 o
 -14   0   6      154.10      142.26     90.44 o
 -12   0   6       49.65       38.63     60.29 o
 -10   0   6        2.95        0.44     32.85 o
  -8   0   6     4717.76     4844.15    107.70 o
  -6   0   6      218.83      230.97     29.01 o
  -4   0   6      267.44      250.68     25.75 o
  -2   0   6    19993.55    19263.47    511.09 o
   0   0   6    25705.54    24949.81    218.97 o
   2   0   6    12409.10    14008.15    184.15 o
   4   0   6      173.27      198.92     28.17 o
   6   0   6      722.64      782.10     46.61 o
   8   0   6     1427.46     1355.37     85.00 o
  10   0   6        1.97       48.99     55.58 o
  12   0   6       69.95       -4.71     61.24 o
 -13   1   6        0.94       15.31     42.20 o
 -11   1   6       82.95      108.32     36.63 o
  -9   1   6      501.26      473.24     42.31 o
  -7   1   6     1746.54     1862.68     85.24 o
  -5   1   6      368.33      429.09     35.74 o
  -3   1   6       25.32       74.20     12.99 o
  -1   1   6     3005.83     2688.17     37.70 o
   1   1   6     9790.37     9294.59     82.19 o
   3   1   6     4591.88     4762.73     66.59 o
   5   1   6     1314.16     1198.80     40.69 o
   7   1   6       10.83       30.49     18.05 o
   9   1   6     2188.67     2170.70    136.81 o
  11   1   6      208.46      101.31     60.77 o
 -12   2   6      523.26      557.26     63.62 o
 -10   2   6       46.78       35.05     28.15 o
  -8   2   6      177.60       87.35     41.14 o
  -6   2   6      192.16      229.10     22.59 o
  -4   2   6       37.81       58.18     11.71 o
  -2   2   6      101.99       81.39     13.93 o
   0   2   6      771.70      726.61     22.02 o
   2   2   6     7972.90     8394.43     80.21 o
   4   2   6     1883.22     2061.97     42.15 o
   6   2   6      617.64      685.37     42.04 o
   8   2   6      432.39      511.40     85.23 o
  10   2   6      483.66      454.41     78.19 o
  12   2   6      198.05      209.33    117.29 o
 -13   3   6      349.60      300.30    117.29 o
 -11   3   6        1.04      -10.49     29.15 o
  -9   3   6      252.04      290.38     35.22 o
  -7   3   6      592.91      587.83     46.37 o
  -5   3   6      425.24      394.40     21.80 o
  -3   3   6     5790.51     5541.70     85.03 o
  -1   3   6     9043.48     8732.33    104.70 o
   1   3   6     2497.19     2317.80     38.79 o
   3   3   6      592.01      740.91     29.56 o
   5   3   6      112.19       83.41     18.94 o
   7   3   6       48.81       43.79     20.10 o
   9   3   6        1.07       15.42     28.36 o
  11   3   6        7.49       17.33     54.64 o
 -12   4   6       54.51       35.40     35.22 o
 -10   4   6     1445.91     1459.98     67.49 o
  -8   4   6     1880.28     1776.91     62.41 o
  -6   4   6      924.10      860.07     55.89 o
  -4   4   6     1022.21      866.18     34.13 o
  -2   4   6     7706.39     7465.13     86.88 o
   0   4   6      135.25      123.33     11.87 o
   2   4   6      282.62      350.86     19.44 o
   4   4   6      240.16      205.32     25.65 o
   6   4   6      169.95      181.48     25.19 o
   8   4   6     1074.71     1139.66     58.81 o
  10   4   6      732.60      884.41    124.52 o
  12   4   6      156.33      114.43     55.85 o
 -13   5   6       84.15       38.20     53.55 o
 -11   5   6      403.80      341.72     49.77 o
  -9   5   6      403.25      363.84     45.69 o
  -7   5   6      169.45      168.13     27.68 o
  -5   5   6     1479.03     1560.27     43.68 o
  -3   5   6      124.08      103.61     17.30 o
  -1   5   6     1698.92     1765.65     62.38 o
   1   5   6      157.07      166.78     14.86 o
   3   5   6     1636.03     1738.66     45.00 o
   5   5   6     2142.71     1933.40     53.10 o
   7   5   6      653.01      666.78     46.69 o
   9   5   6     3824.37     4002.23    104.20 o
  11   5   6       76.48       56.39     37.56 o
 -12   6   6      259.77      209.24     57.60 o
 -10   6   6      226.50      229.45     36.62 o
  -8   6   6       24.00       38.16     21.47 o
  -6   6   6     2100.54     1940.58     77.92 o
  -4   6   6     4948.32     5014.05     76.68 o
  -2   6   6      510.69      521.65     31.76 o
   0   6   6       72.50       63.43     11.75 o
   2   6   6     9128.90     8861.53    100.42 o
   4   6   6     4080.53     4164.09     74.02 o
   6   6   6     1789.24     1869.60     65.77 o
   8   6   6       97.23      104.72     29.35 o
  10   6   6       31.59       37.20     28.64 o
  12   6   6      179.26       98.92     89.50 o
 -13   7   6      117.06      130.95     80.08 o
 -11   7   6       14.82        7.05     30.98 o
  -9   7   6      776.55      713.04     51.66 o
  -7   7   6     2712.86     2610.65     74.87 o
  -5   7   6    12213.37    12051.92    155.05 o
  -3   7   6     4389.41     4459.37     72.44 o
  -1   7   6     1066.75     1182.53     57.49 o
   1   7   6     1776.32     1834.10     53.16 o
   3   7   6       27.43       51.21     17.30 o
   5   7   6       68.27       52.81     19.53 o
   7   7   6      515.44      488.25     44.42 o
   9   7   6       28.64       13.00     27.38 o
  11   7   6      217.52       73.79     42.93 o
 -12   8   6       69.45      127.02     53.47 o
 -10   8   6      241.67      311.70     48.75 o
  -8   8   6     1091.15      974.12     56.95 o
  -6   8   6       93.11      129.93     26.89 o
  -4   8   6      345.51      410.94     35.57 o
  -2   8   6      115.45       77.41     17.58 o
   0   8   6      453.65      494.31     28.37 o
   2   8   6        2.30      -12.76     12.76 o
   4   8   6      983.38      953.95     42.57 o
   6   8   6     1015.43     1052.22     56.94 o
   8   8   6      425.66      326.93     41.74 o
  10   8   6      544.57      483.46     52.80 o
  12   8   6       27.35      135.66     92.33 o
 -11   9   6      207.92      226.66     49.43 o
  -9   9   6       59.66       21.69     24.19 o
  -7   9   6      376.93      362.41     42.83 o
  -5   9   6      426.84      442.04     39.07 o
  -3   9   6     2582.77     2765.09     61.99 o
  -1   9   6       87.07       79.42     17.86 o
   1   9   6     5135.52     4958.32     91.90 o
   3   9   6     3814.51     3612.03     71.31 o
   5   9   6      960.12     1054.28     65.97 o
   7   9   6      214.04      238.70     36.19 o
   9   9   6      245.51      213.63     40.59 o
  11   9   6      259.62      263.70     47.41 o
 -12  10   6      291.51      352.41     71.80 o
 -10  10   6      239.54      157.39     42.54 o
  -8  10   6      532.97      645.49     50.94 o
  -6  10   6     8264.46     8142.24    147.81 o
  -4  10   6     1702.81     1763.64     64.45 o
  -2  10   6      665.83      757.76     48.36 o
   0  10   6       20.54       48.51     19.91 o
   2  10   6     4849.32     4809.10     95.69 o
   4  10   6      936.30      953.35     52.08 o
   6  10   6      146.86      214.33     65.95 o
   8  10   6      198.34      131.19     43.44 o
  10  10   6      214.14      241.48     44.30 o
 -11  11   6      292.34      390.44     70.27 o
  -9  11   6      458.04      382.34     54.39 o
  -7  11   6      794.74      848.59     56.48 o
  -5  11   6     2242.63     2207.78     72.23 o
  -3  11   6     1088.41     1219.36     62.41 o
  -1  11   6        1.09       -2.15     18.16 o
   1  11   6       53.78       52.72     21.08 o
   3  11   6     2826.41     2879.46     78.28 o
   5  11   6     3424.72     3466.97    203.17 o
   7  11   6        0.20      -18.39     24.30 o
   9  11   6      143.77      127.29     34.93 o
  11  11   6      132.32      159.21     94.21 o
 -10  12   6      201.30      169.27     44.96 o
  -8  12   6      352.58      323.12     49.91 o
  -6  12   6      128.86      145.00     31.11 o
  -4  12   6      662.50      545.86     45.02 o
  -2  12   6       83.81       83.26     22.70 o
   0  12   6     1705.11     1552.65     60.22 o
   2  12   6      360.28      330.50     36.53 o
   4  12   6     2548.14     2258.95     92.84 o
   6  12   6      444.92      362.85     65.47 o
   8  12   6      360.76      363.71     47.81 o
  10  12   6      682.83      631.45     74.67 o
  -9  13   6       50.94       66.61     51.14 o
  -7  13   6       36.51      110.13     43.50 o
  -5  13   6      123.89      206.98     34.53 o
  -3  13   6      338.64      449.01    113.83 o
  -1  13   6     4689.12     4940.47    209.68 o
   1  13   6     4724.62     4448.54    100.32 o
   3  13   6     1363.07     1379.14     78.54 o
   5  13   6        6.12       11.95     29.53 o
   7  13   6        1.03       -6.51     31.17 o
   9  13   6        1.26      -24.54     35.25 o
  -8  14   6       14.09       50.80     34.72 o
  -6  14   6      383.95      330.78     49.61 o
  -4  14   6     1187.04     1265.77     64.16 o
  -2  14   6      232.75      229.78     40.15 o
   0  14   6     1029.08      932.38     85.53 o
   2  14   6       29.67       17.80     30.04 o
   4  14   6        1.89      -26.63     26.63 o
   6  14   6      419.55      444.42     59.04 o
   8  14   6       40.86       34.35     40.26 o
  -9  15   6      204.89      159.90     46.11 o
  -7  15   6      808.94      825.68     75.11 o
  -5  15   6       17.74        6.21     30.88 o
  -3  15   6      103.73       91.27     34.87 o
  -1  15   6      866.71      834.21    150.67 o
   1  15   6      877.16      910.07     88.38 o
   3  15   6      598.60      631.36     61.88 o
   5  15   6      370.43      225.23     48.76 o
   7  15   6        3.39       17.21     35.16 o
  -8  16   6       21.37       20.61     36.32 o
  -6  16   6       59.19      113.46     45.43 o
  -4  16   6      484.43      428.73     56.31 o
  -2  16   6     2520.42     2643.57    101.93 o
   0  16   6     2269.17     2481.35    150.08 o
   2  16   6      605.78      510.79     74.57 o
   4  16   6        0.20      -11.30     31.48 o
   6  16   6      362.12      312.49     53.87 o
  -7  17   6      372.79      417.70     64.65 o
  -5  17   6        0.40      -27.78     37.12 o
  -3  17   6      390.58      333.18     63.03 o
  -1  17   6      500.71      335.59     51.63 o
   1  17   6       23.90       32.24     35.26 o
   3  17   6      109.67      113.97     42.29 o
   5  17   6      250.62      376.04    120.39 o
  -6  18   6      471.19      527.47     86.27 o
  -4  18   6       13.16       25.59     43.63 o
  -2  18   6      115.90      102.04     41.34 o
   0  18   6       25.40       30.08     45.34 o
   2  18   6       79.09       67.31     37.53 o
   4  18   6        0.48        1.73     37.67 o
  -5  19   6      665.44      783.83    138.49 o
  -3  19   6      644.57      789.62     96.53 o
  -1  19   6      591.09      570.78     85.58 o
   1  19   6      490.79      345.52     72.13 o
   3  19   6      231.39      179.53     52.39 o
   0  20   6      335.66      435.25    124.36 o
   2  20   6        9.03      115.88     93.27 o
 -13   1   7      558.16      731.49     95.09 o
 -11   1   7     3324.76     3261.35    140.54 o
  -9   1   7     7592.98     7059.38    189.45 o
  -7   1   7      286.53      315.80     33.94 o
  -5   1   7       13.69        9.71     12.60 o
  -3   1   7       79.06       70.42     18.02 o
  -1   1   7     1722.16     1640.72     32.01 o
   1   1   7      579.88      602.26     24.07 o
   3   1   7     3445.20     3336.04     53.42 o
   5   1   7     3632.78     3505.50     68.76 o
   7   1   7      359.04      433.28     44.19 o
   9   1   7     1367.31     1228.84    105.78 o
  11   1   7      342.16      401.58     80.55 o
 -12   2   7     2774.13     3109.65    145.21 o
 -10   2   7     3105.09     3139.00    175.23 o
  -8   2   7     5816.03     5290.51    103.40 o
  -6   2   7     3536.42     3438.90     66.91 o
  -4   2   7     4588.21     4693.87     91.89 o
  -2   2   7      318.78      295.40     15.47 o
   0   2   7     7907.73     7871.95     79.49 o
   2   2   7     1255.30     1137.03     34.48 o
   4   2   7       51.40       75.94     18.61 o
   6   2   7     6539.30     6468.15     98.85 o
   8   2   7     4782.10     5025.24    186.29 o
  10   2   7       46.49       37.67     38.62 o
  12   2   7      497.13      542.19     87.37 o
 -13   3   7      317.87      280.75     94.21 o
 -11   3   7       31.36        7.54     50.87 o
  -9   3   7      437.07      520.38     49.80 o
  -7   3   7     1364.46     1310.08     55.82 o
  -5   3   7      274.10      274.39     25.03 o
  -3   3   7     1504.93     1480.94     63.91 o
  -1   3   7     6023.23     5830.39     77.32 o
   1   3   7     3377.63     3204.53     48.61 o
   3   3   7      119.24      128.85     16.00 o
   5   3   7      581.84      584.72     35.42 o
   7   3   7      167.18      127.64     30.85 o
   9   3   7      288.58      284.64     54.15 o
  11   3   7       12.40      -38.76     38.76 o
 -12   4   7      149.34      151.24     54.59 o
 -10   4   7     1868.45     2012.11    100.76 o
  -8   4   7       56.13       50.83     26.65 o
  -6   4   7      392.79      449.08     36.54 o
  -4   4   7       48.11       75.00     17.15 o
  -2   4   7    10219.14     9776.64    120.58 o
   0   4   7    13129.88    12450.68    120.32 o
   2   4   7      691.55      744.01     27.14 o
   4   4   7     8160.52     8237.62    106.20 o
   6   4   7     2497.37     2440.77     63.09 o
   8   4   7      778.00      700.94     51.13 o
  10   4   7     1434.14     1401.44     88.98 o
  12   4   7        6.46      -52.76     52.76 o
 -11   5   7     1233.62     1141.78     79.63 o
  -9   5   7     1020.70      975.61     84.46 o
  -7   5   7    10023.87    10208.29    150.96 o
  -5   5   7     4373.90     4144.29     73.15 o
  -3   5   7       30.80       64.26     16.16 o
  -1   5   7     1200.63     1231.14     40.49 o
   1   5   7     5569.08     5552.89     87.92 o
   3   5   7     4739.69     4463.31     82.30 o
   5   5   7      783.62      821.41     46.72 o
   7   5   7     1685.80     1573.41     67.24 o
   9   5   7      453.81      503.96     48.47 o
  11   5   7      452.09      437.84     65.23 o
 -12   6   7       19.18      -18.16     39.24 o
 -10   6   7        6.77       36.22     25.49 o
  -8   6   7        3.34        0.40     21.63 o
  -6   6   7      426.51      517.73     40.51 o
  -4   6   7     3786.77     3757.23     69.54 o
  -2   6   7     2902.03     2831.52     67.85 o
   0   6   7    11918.64    12136.28    159.82 o
   2   6   7       26.86       17.77     13.75 o
   4   6   7       37.82       57.61     17.79 o
   6   6   7     2345.62     2304.92     73.49 o
   8   6   7      858.37      865.59     86.62 o
  10   6   7       54.87       72.00     38.83 o
 -13   7   7       14.77       21.67     77.25 o
 -11   7   7        3.87        4.52     25.58 o
  -9   7   7       89.19       57.77     26.73 o
  -7   7   7     3982.41     4049.03     96.74 o
  -5   7   7     4104.89     4117.84    118.14 o
  -3   7   7     3578.25     3475.68     67.28 o
  -1   7   7       62.19       74.97     17.43 o
   1   7   7     2478.60     2347.49     65.54 o
   3   7   7       29.91       41.60     29.19 o
   5   7   7      105.20      106.01     22.93 o
   7   7   7     1129.98     1200.43     62.25 o
   9   7   7      520.69      516.08     51.47 o
  11   7   7      462.41      465.60     65.27 o
 -12   8   7      508.41      543.57     82.57 o
 -10   8   7      344.15      377.34     44.94 o
  -8   8   7       49.37       75.27     27.87 o
  -6   8   7     1876.46     1760.32     66.28 o
  -4   8   7       10.96       23.27     18.53 o
  -2   8   7      997.58     1037.74     40.88 o
   0   8   7       98.20       55.61     20.62 o
   2   8   7     1557.16     1429.57     55.11 o
   4   8   7     4472.01     4272.72     81.56 o
   6   8   7      989.53      949.02     59.83 o
   8   8   7      446.59      579.29     53.28 o
  10   8   7      350.60      316.65     67.75 o
 -11   9   7      140.19      130.73     41.90 o
  -9   9   7        4.00      -10.22     23.34 o
  -7   9   7     2614.56     2655.13     82.87 o
  -5   9   7        2.80       19.10     20.82 o
  -3   9   7        4.08       10.34     15.39 o
  -1   9   7      610.21      671.48     34.94 o
   1   9   7      227.46      216.54     28.51 o
   3   9   7     7209.79     7457.81    124.20 o
   5   9   7      558.82      695.15     59.89 o
   7   9   7      468.61      430.12     45.99 o
   9   9   7      234.19      276.94     42.36 o
  11   9   7      462.22      429.06     71.63 o
 -12  10   7      203.07      341.04     97.04 o
 -10  10   7       35.93       45.30     35.41 o
  -8  10   7      962.60      945.88     60.05 o
  -6  10   7     2496.94     2366.87     77.57 o
  -4  10   7     1101.37     1022.43    142.24 o
  -2  10   7      173.01      194.42     24.69 o
   0  10   7       22.11       20.92     21.43 o
   2  10   7       15.94        9.93     19.93 o
   4  10   7      582.03      550.17     55.61 o
   6  10   7      129.59      108.95     37.01 o
   8  10   7        8.78       17.65     29.08 o
  10  10   7      190.40      230.26     52.35 o
 -11  11   7       57.39       40.36     48.52 o
  -9  11   7      965.71     1073.67     81.07 o
  -7  11   7      457.57      460.31     45.64 o
  -5  11   7     2530.22     2567.09     79.54 o
  -3  11   7      392.46      402.66     56.49 o
  -1  11   7      267.07      256.92     32.68 o
   1  11   7      273.05      315.30     35.35 o
   3  11   7        0.29      -19.75     19.75 o
   5  11   7      727.82      751.79     64.04 o
   7  11   7      409.64      495.18     79.63 o
   9  11   7     1166.23     1332.97    116.97 o
 -10  12   7     1035.61     1069.60     85.88 o
  -8  12   7      659.62      815.32     84.70 o
  -6  12   7        4.02       17.39     24.29 o
  -4  12   7     1881.15     1986.04    141.96 o
  -2  12   7        0.30       -3.51     21.65 o
   0  12   7       14.70        9.44     27.06 o
   2  12   7     4269.32     4163.95     97.96 o
   4  12   7     1784.23     1939.35     92.37 o
   6  12   7      126.24      113.23     46.90 o
   8  12   7       59.48      -29.28     29.28 o
  -9  13   7      110.23      110.71     44.74 o
  -7  13   7      120.15      115.66     32.90 o
  -5  13   7      510.81      417.52     44.73 o
  -3  13   7        7.64       28.71     25.63 o
  -1  13   7      194.01      193.93     32.71 o
   1  13   7     1572.95     1585.26    102.17 o
   3  13   7      509.24      498.01     56.17 o
   5  13   7      417.73      492.94     82.55 o
   7  13   7       53.09       44.05     38.69 o
   9  13   7      514.01      290.17     97.04 o
  -8  14   7      644.82      738.64     75.94 o
  -6  14   7       12.34       12.93     25.97 o
  -4  14   7      642.32      597.30     61.29 o
  -2  14   7       55.38        5.53     27.89 o
   0  14   7       52.78       54.90     30.32 o
   2  14   7        2.88       33.06     31.10 o
   4  14   7      423.70      489.00     71.27 o
   6  14   7       59.84       85.77     40.54 o
   8  14   7      830.89     1033.97     88.04 o
  -9  15   7      545.25      943.98    148.85 o
  -7  15   7       59.46       64.89     50.60 o
  -5  15   7        0.28      -19.51     28.85 o
  -3  15   7       98.76       27.78     29.68 o
  -1  15   7       17.36        8.54     28.88 o
   1  15   7      602.07      593.85     50.66 o
   3  15   7        1.21      -25.94     25.94 o
   5  15   7      272.03      151.12     42.97 o
   7  15   7      579.78      570.38     70.43 o
  -8  16   7      227.24      286.40     94.21 o
  -6  16   7       10.82       -7.43     72.54 o
  -4  16   7       50.51       -1.42     32.37 o
  -2  16   7      733.35      802.47     69.70 o
   0  16   7      437.22      372.81     53.81 o
   2  16   7       49.54       68.69     35.78 o
   4  16   7       44.37       69.76     39.54 o
   6  16   7       79.65       51.45     54.76 o
  -5  17   7        0.35       -9.80     41.40 o
  -3  17   7       55.66       68.36     46.88 o
  -1  17   7        5.22       -3.81     30.92 o
   1  17   7      271.12      253.82    130.48 o
   3  17   7       92.42      100.33     40.60 o
   5  17   7      269.38      268.41     69.52 o
  -4  18   7      348.27      470.32     80.92 o
  -2  18   7        0.33      -22.86     34.09 o
   0  18   7       33.97      -39.32     43.34 o
   2  18   7       15.85       -0.95     35.18 o
   4  18   7       12.13        7.50     40.72 o
  -3  19   7       67.20       70.66     70.66 o
  -1  19   7       49.16       55.72     54.58 o
   1  19   7      565.05      563.60     89.87 o
   3  19   7      180.90      201.61     94.21 o
   0  20   7       11.98       37.68     87.62 o
 -12   0   8      384.82      340.10     93.27 o
 -10   0   8      333.24      345.75     82.90 o
  -8   0   8      628.40      681.03     65.03 o
  -6   0   8     2642.91     2900.72    143.20 o
  -4   0   8     6492.03     6281.08    145.06 o
  -2   0   8    30282.89    29866.47    268.94 o
   0   0   8    15076.13    14295.80    215.53 o
   2   0   8    14562.01    14808.89    177.08 o
   4   0   8      102.29      155.29     28.27 o
   6   0   8     1722.47     1401.60     84.25 o
   8   0   8     1821.32     1703.15    390.97 o
  10   0   8      388.24      503.08    113.05 o
 -13   1   8      273.87      326.06     71.86 o
 -11   1   8      663.52      588.29     78.57 o
  -9   1   8      777.90      739.27    129.07 o
  -7   1   8       45.01       51.96     24.76 o
  -5   1   8       37.63       42.28     19.30 o
  -3   1   8     2725.80     2572.20     53.55 o
  -1   1   8     6824.32     6731.86     72.22 o
   1   1   8     2210.67     2051.10     44.80 o
   3   1   8     3120.27     2686.79    110.13 o
   5   1   8     4154.12     3988.72     76.17 o
   7   1   8       80.09       66.60     23.67 o
   9   1   8      170.53      180.58     40.43 o
  11   1   8      268.78      150.71     56.05 o
 -12   2   8        7.35       60.29     65.95 o
 -10   2   8      138.06      244.00     77.25 o
  -8   2   8       76.76       52.58     28.39 o
  -6   2   8     1556.63     1568.39     49.32 o
  -4   2   8      438.46      435.95     43.12 o
  -2   2   8     1078.69     1005.45     36.58 o
   0   2   8     7534.12     7644.45     94.30 o
   2   2   8       67.62       34.89     11.87 o
   4   2   8      190.68      224.95     24.95 o
   6   2   8       16.81        9.79     21.61 o
   8   2   8     1241.31     1294.76     76.32 o
  10   2   8       43.95       99.43     48.52 o
 -13   3   8      417.04      468.22    111.17 o
 -11   3   8      207.37      121.64     46.79 o
  -9   3   8     1168.49     1101.07     90.21 o
  -7   3   8      275.78      260.38     32.59 o
  -5   3   8     6749.36     6797.91    185.51 o
  -3   3   8    13310.86    13307.43    178.15 o
  -1   3   8    12750.36    11956.41    146.29 o
   1   3   8     5383.04     5217.12     94.98 o
   3   3   8     5611.75     5455.50     90.87 o
   5   3   8       40.71       33.57     17.06 o
   7   3   8      260.00      276.53     31.37 o
   9   3   8       10.43       30.49     30.97 o
  11   3   8       91.47       71.86     47.95 o
 -12   4   8        3.49       20.39     41.54 o
 -10   4   8      135.10      161.82     51.34 o
  -8   4   8      393.34      503.60     44.27 o
  -6   4   8     2167.14     2160.22     66.50 o
  -4   4   8      716.50      763.90     42.01 o
  -2   4   8     7829.06     7441.69     96.59 o
   0   4   8     1913.59     1907.68     84.17 o
   2   4   8     1375.97     1425.91     58.58 o
   4   4   8     1786.35     1841.86     52.15 o
   6   4   8     1888.91     1880.04     58.92 o
   8   4   8     2309.20     2502.58    117.91 o
  10   4   8     1253.70     1305.43     92.97 o
 -11   5   8      172.53      217.11     93.74 o
  -9   5   8     1726.98     1416.43     79.28 o
  -7   5   8     3197.06     3214.15     85.06 o
  -5   5   8     1914.87     1939.43     69.66 o
  -3   5   8      659.96      756.80     41.16 o
  -1   5   8      367.61      433.39     28.79 o
   1   5   8      886.89      961.88     40.96 o
   3   5   8     2118.22     2055.01     62.58 o
   5   5   8      152.66       86.33     22.25 o
   7   5   8      369.23      459.79     54.26 o
   9   5   8      375.32      396.98     56.46 o
  11   5   8        0.10      -34.63     34.77 o
 -12   6   8      132.75      180.45     57.55 o
 -10   6   8      112.28      153.76     33.88 o
  -8   6   8      533.17      497.75     45.24 o
  -6   6   8     1042.32     1028.36     58.20 o
  -4   6   8     5716.62     5574.71     89.68 o
  -2   6   8     2060.71     2199.46     86.48 o
   0   6   8    10879.25    10957.95    134.53 o
   2   6   8     1729.76     1700.21     57.19 o
   4   6   8     2444.11     2588.94     73.33 o
   6   6   8       25.47       72.12     24.69 o
   8   6   8      735.03      844.33     59.15 o
  10   6   8      142.34      141.87     45.80 o
 -11   7   8       13.47       16.19     26.75 o
  -9   7   8       15.23       43.18     25.40 o
  -7   7   8     1171.14     1204.74    125.65 o
  -5   7   8     3697.42     3568.73     86.97 o
  -3   7   8    11306.89    10962.78    128.71 o
  -1   7   8       66.39       25.78     15.86 o
   1   7   8     2443.29     2368.87     67.11 o
   3   7   8     1664.36     1676.34     64.28 o
   5   7   8       23.80       48.54     24.78 o
   7   7   8      744.90      682.87     95.05 o
   9   7   8      111.67       56.42     31.59 o
  11   7   8      227.77      175.60     94.68 o
 -12   8   8      144.53       -3.77     62.18 o
 -10   8   8      175.21      193.15     38.11 o
  -8   8   8     1535.98     1592.05    113.92 o
  -6   8   8     1032.24     1039.04     74.00 o
  -4   8   8      722.00      755.38     46.94 o
  -2   8   8      932.33     1021.93     42.83 o
   0   8   8       59.28       92.61     22.93 o
   2   8   8     1473.63     1358.89     57.92 o
   4   8   8        0.01      -20.15     21.59 o
   6   8   8      286.12      320.79     48.05 o
   8   8   8       19.32        1.15     26.46 o
  10   8   8       69.44       33.90     39.48 o
 -11   9   8      115.98       25.42     36.94 o
  -9   9   8       85.76      105.71     38.07 o
  -7   9   8     2100.19     2039.32     76.04 o
  -5   9   8     2314.64     2117.77     70.61 o
  -3   9   8      576.84      562.15     73.74 o
  -1   9   8      218.82      187.57     28.54 o
   1   9   8       11.49       24.07     20.27 o
   3   9   8     1290.22     1329.48     80.09 o
   5   9   8     2229.75     2180.85    115.89 o
   7   9   8      517.15      526.67     91.04 o
   9   9   8      337.56      292.83     54.20 o
 -10  10   8       11.88       22.07     33.54 o
  -8  10   8      148.87      130.53     32.89 o
  -6  10   8      260.60      273.43     41.54 o
  -4  10   8     2384.35     2293.49     73.47 o
  -2  10   8      966.56     1013.22     52.36 o
   0  10   8     5603.19     5450.77    107.14 o
   2  10   8     2297.44     2028.02     88.43 o
   4  10   8        2.57       -2.66     25.31 o
   6  10   8      459.79      305.12     50.37 o
   8  10   8      523.26      506.94     76.37 o
  10  10   8      507.25      520.04    114.94 o
 -11  11   8       24.20       49.38     49.48 o
  -9  11   8      364.87      292.80     43.87 o
  -7  11   8      293.73      271.10     39.17 o
  -5  11   8     1694.54     1672.07     71.56 o
  -3  11   8       30.08       77.46     24.16 o
  -1  11   8       37.47        9.00     19.84 o
   1  11   8       60.49       81.15     25.11 o
   3  11   8       13.77        5.80     22.66 o
   5  11   8      864.32      860.23     70.51 o
   7  11   8      248.75      159.06     50.66 o
   9  11   8       48.89      -23.61     35.40 o
 -10  12   8      336.22      400.11     62.32 o
  -8  12   8       70.32       28.67     29.35 o
  -6  12   8        7.77        9.26     24.54 o
  -4  12   8       56.59       32.38     24.07 o
  -2  12   8      946.03      802.34     61.63 o
   0  12   8       33.13       40.08     23.00 o
   2  12   8     2480.38     2401.25    104.57 o
   4  12   8      687.81      644.19     85.76 o
   6  12   8        7.55      -28.62     28.62 o
   8  12   8     1293.92     1381.02     94.82 o
  -9  13   8       53.84       76.86     54.27 o
  -7  13   8      811.90      874.49     63.94 o
  -5  13   8       51.52       44.98     26.58 o
  -3  13   8       17.65       30.15     30.46 o
  -1  13   8      233.25      220.08     34.92 o
   1  13   8      985.33      909.86     56.28 o
   3  13   8       10.93       12.35     29.76 o
   5  13   8      318.32      268.81     50.49 o
   7  13   8      178.48      139.57     44.17 o
  -8  14   8       40.79        3.49     33.77 o
  -6  14   8        0.13        4.95     25.07 o
  -4  14   8      245.98      202.73     43.00 o
  -2  14   8      691.04      703.82     71.71 o
   0  14   8      955.38      956.06     58.64 o
   2  14   8      288.38      198.08     44.31 o
   4  14   8      646.28      579.94     87.58 o
   6  14   8        9.42      -35.14     40.93 o
  -7  15   8       42.82       43.37     37.97 o
  -5  15   8        3.47       18.52     31.55 o
  -3  15   8        1.00       17.02     30.78 o
  -1  15   8     1703.64     1500.89     85.55 o
   1  15   8      268.61      270.26     40.24 o
   3  15   8        0.87       -2.26     31.41 o
   5  15   8       22.30      -16.62     32.51 o
  -8  16   8       13.41       -4.71     58.41 o
  -6  16   8      230.24       88.83    129.07 o
  -4  16   8       32.22       24.66     34.05 o
  -2  16   8      414.09      396.95     54.49 o
   0  16   8      163.62      277.72     49.22 o
   2  16   8      166.29       98.81     40.12 o
   4  16   8      348.47      204.11     59.43 o
  -5  17   8        7.54       -1.62     54.17 o
  -3  17   8      151.73      174.33     56.15 o
  -1  17   8     1373.71     1316.67     87.56 o
   1  17   8       98.42      111.46     57.00 o
   3  17   8       16.54       -3.49     33.68 o
  -4  18   8      632.76      674.23     93.55 o
  -2  18   8        1.69       18.70     37.29 o
   0  18   8      145.58      138.96     60.62 o
   2  18   8        3.45      -45.18     45.18 o
   4  18   8       24.66       -1.88     75.37 o
  -3  19   8      295.76      426.77    107.40 o
  -1  19   8      830.46     1042.90    162.98 o
   3  19   8      155.24      125.30     86.67 o
 -11   1   9     3450.83     3034.50    205.38 o
  -9   1   9     1525.92     1322.71    141.31 o
  -7   1   9       14.88       47.88     21.63 o
  -5   1   9      132.84      130.20     26.07 o
  -3   1   9      472.25      510.39     37.69 o
  -1   1   9       65.19       68.41     16.63 o
   1   1   9      877.84      940.13     37.57 o
   3   1   9      586.49      563.36     29.41 o
   5   1   9     2611.51     2644.39     74.55 o
   7   1   9     3239.12     2950.54     84.87 o
   9   1   9      888.51      939.45     73.48 o
  11   1   9      322.56      383.61     74.83 o
 -12   2   9      332.83      383.67     74.30 o
 -10   2   9     3404.33     3169.90    228.46 o
  -8   2   9     6829.74     6384.53    147.65 o
  -6   2   9     4834.00     4565.07    115.41 o
  -4   2   9     1240.17     1274.55     53.90 o
  -2   2   9      127.96      123.81     18.46 o
   0   2   9      562.94      690.05     34.00 o
   2   2   9     2135.87     2219.25     66.29 o
   4   2   9     8631.57     8448.13    124.17 o
   6   2   9     4850.74     4691.43    119.47 o
   8   2   9     1136.54     1362.70     79.59 o
  10   2   9      666.99      631.27     84.60 o
 -11   3   9      808.51      855.07     94.53 o
  -9   3   9      216.65      190.88     38.42 o
  -7   3   9       46.61       65.74     35.35 o
  -5   3   9     2876.81     2785.96    170.28 o
  -3   3   9       47.62       66.88     20.68 o
  -1   3   9     7853.23     7660.59    100.07 o
   1   3   9     1602.17     1687.08     48.25 o
   3   3   9     4400.18     4747.14     94.85 o
   5   3   9     1917.57     2007.53     58.60 o
   7   3   9      236.01      285.34     36.65 o
   9   3   9       60.75        4.76     44.62 o
  11   3   9       14.00      -18.24     50.40 o
 -12   4   9     1503.63     1717.45    182.77 o
 -10   4   9      439.25      403.64     65.91 o
  -8   4   9      442.99      461.14     70.05 o
  -6   4   9        2.83       13.33     36.17 o
  -4   4   9      801.68      817.28     55.16 o
  -2   4   9        7.48        6.19     14.00 o
   0   4   9      326.44      364.22     27.85 o
   2   4   9     2649.25     2687.45    100.08 o
   4   4   9      848.73      948.84     51.03 o
   6   4   9      173.36      147.53     29.92 o
   8   4   9     1073.19     1095.53     74.82 o
  10   4   9      585.42      473.49     80.03 o
 -11   5   9      332.18      378.15    135.66 o
  -9   5   9     1266.25     1188.20    127.63 o
  -7   5   9      627.15      574.57     56.40 o
  -5   5   9     3333.69     3378.16     73.89 o
  -3   5   9     4205.42     4170.03     77.51 o
  -1   5   9      680.84      816.08     63.29 o
   1   5   9      773.73      885.29     47.01 o
   3   5   9      803.13      888.71     49.07 o
   5   5   9     5521.07     5438.14    111.21 o
   7   5   9     3233.16     3253.74     99.89 o
   9   5   9      898.98      891.15     75.93 o
  11   5   9      501.78      514.39    119.65 o
 -12   6   9      316.94      238.35     88.56 o
 -10   6   9        1.84       26.85     32.53 o
  -8   6   9      799.67      817.92     65.54 o
  -6   6   9     3402.82     3198.29     85.97 o
  -4   6   9       77.79       62.74     19.75 o
  -2   6   9       50.75       23.17     14.65 o
   0   6   9      142.65       92.39     23.21 o
   2   6   9       66.80       84.99     36.31 o
   4   6   9        1.13       -9.32     19.57 o
   6   6   9      104.27       81.94     42.63 o
   8   6   9      654.06      684.87     80.15 o
  10   6   9      204.21      167.74     47.23 o
 -11   7   9       65.15      104.19     40.50 o
  -9   7   9      203.47      172.89     34.26 o
  -7   7   9      586.70      545.27     47.39 o
  -5   7   9       45.31       10.26     19.65 o
  -3   7   9     1081.11     1081.83     52.93 o
  -1   7   9     2103.06     2106.32     76.04 o
   1   7   9        1.26      -17.02     17.02 o
   3   7   9     2902.39     2866.23     80.12 o
   5   7   9     1222.15     1016.01     97.36 o
   7   7   9      762.44      834.01     70.34 o
   9   7   9      582.76      562.92     83.94 o
 -10   8   9        0.29        4.98     28.21 o
  -8   8   9      674.44      719.73     65.82 o
  -6   8   9     1386.75     1512.14     67.22 o
  -4   8   9      463.09      470.40     41.91 o
  -2   8   9      322.56      257.84     27.57 o
   0   8   9     1289.53     1198.27     71.39 o
   2   8   9      770.25      845.71     53.49 o
   4   8   9      158.76      151.65     31.72 o
   6   8   9       14.53       69.40     35.82 o
   8   8   9      630.12      659.15     76.53 o
  10   8   9     1158.80     1126.75    159.21 o
 -11   9   9       58.30       50.87     65.00 o
  -9   9   9      911.12     1049.19     68.25 o
  -7   9   9       59.76       30.66     23.71 o
  -5   9   9      818.22      823.34     53.77 o
  -3   9   9     1391.78     1259.21     56.78 o
  -1   9   9     1848.59     1747.09     63.62 o
   1   9   9       20.51      -17.72     17.72 o
   3   9   9      735.69      933.39     55.30 o
   5   9   9     1837.05     1922.16    119.31 o
   7   9   9      494.55      598.87     66.32 o
   9   9   9      125.24       24.47     48.18 o
 -10  10   9      180.98      133.71     37.00 o
  -8  10   9       63.36       88.62     31.16 o
  -6  10   9      330.35      394.03     44.94 o
  -4  10   9     1054.36     1053.29     62.01 o
  -2  10   9     1101.21     1129.10     56.84 o
   0  10   9     4908.41     4739.37    134.62 o
   2  10   9      181.04      244.21     34.34 o
   4  10   9        3.63       16.72     51.57 o
   6  10   9      167.56      234.47     48.33 o
   8  10   9        0.02      -17.63     34.98 o
  -9  11   9      213.33      291.87     44.65 o
  -7  11   9     1225.64     1185.95     68.70 o
  -5  11   9       18.16       22.56     22.99 o
  -3  11   9      639.84      639.85     70.58 o
  -1  11   9       39.46       30.39     22.77 o
   1  11   9       12.47       11.48     21.84 o
   3  11   9      939.00      975.60     60.42 o
   5  11   9       33.93      -30.30     30.30 o
   7  11   9      487.36      455.14     63.06 o
   9  11   9      485.82      469.17    119.65 o
 -10  12   9        0.82       33.92     67.83 o
  -8  12   9      405.55      335.58     46.77 o
  -6  12   9        5.78       44.77     28.39 o
  -4  12   9      317.73      304.25     63.72 o
  -2  12   9      565.93      563.47     55.92 o
   0  12   9       20.87       36.17     24.51 o
   2  12   9      334.40      279.79     37.94 o
   4  12   9      706.85      807.24     73.18 o
   6  12   9        6.73       44.37     67.48 o
   8  12   9       13.34        0.94     62.18 o
  -9  13   9      231.35      265.12     82.90 o
  -7  13   9        4.28      -17.55     26.51 o
  -5  13   9      120.38      128.08     37.37 o
  -3  13   9        0.00       -7.39     38.23 o
  -1  13   9     1335.58     1254.64     65.82 o
   1  13   9      269.34      243.29     38.33 o
   3  13   9      129.10       74.75     46.26 o
   5  13   9        1.41      -20.98     30.90 o
   7  13   9      132.00      106.66     47.70 o
  -8  14   9       65.59       58.64     49.84 o
  -6  14   9      178.59      181.39     45.88 o
  -4  14   9        8.24       53.73     33.18 o
  -2  14   9       10.23        0.34     27.05 o
   0  14   9      411.44      413.10     45.82 o
   2  14   9      200.35      186.99     44.04 o
   4  14   9       36.58       28.02     35.51 o
   6  14   9      281.50      315.55     58.81 o
  -7  15   9      282.35      279.35     69.71 o
  -5  15   9        0.02        8.89     33.76 o
  -3  15   9       12.14      -28.60     28.60 o
  -1  15   9        4.57       13.58     28.85 o
   1  15   9       25.27      -24.76     24.76 o
   3  15   9       76.12       75.40     39.88 o
   5  15   9      322.13      228.95     54.77 o
  -6  16   9      190.49      168.99     59.97 o
  -4  16   9        0.01        6.77     34.34 o
  -2  16   9       35.12       49.14     37.60 o
   0  16   9        3.01       -4.53     29.55 o
   2  16   9        0.88       -3.10     34.45 o
   4  16   9        2.99        7.39     38.60 o
  -5  17   9        0.62      -37.68     57.47 o
  -3  17   9       68.37       -4.10     71.13 o
  -1  17   9       69.91       76.00     41.86 o
   1  17   9        4.06        1.89     40.96 o
   3  17   9      314.24      281.69    100.80 o
  -4  18   9      147.37      113.99     79.14 o
  -2  18   9       13.51       23.21     52.93 o
   0  18   9       28.61      -16.02     74.43 o
  -8   0  10      126.47      159.21     63.12 o
  -6   0  10       16.24       57.00     33.31 o
  -4   0  10      282.06      353.61     50.13 o
  -2   0  10     1615.69     1704.80     84.48 o
   0   0  10     6543.82     6320.51    274.15 o
   2   0  10      903.61      920.87     65.81 o
   4   0  10     2833.13     2705.75    193.13 o
   6   0  10       35.42       29.35     32.32 o
   8   0  10        6.92       17.26     39.82 o
  10   0  10       28.42       19.78     63.12 o
 -11   1  10       12.07       38.58     42.93 o
  -9   1  10        3.02      -14.60     28.65 o
  -7   1  10      395.86      383.70     71.44 o
  -5   1  10       99.38       93.74     24.25 o
  -3   1  10     4955.65     4874.84     98.53 o
  -1   1  10      319.74      358.46     42.83 o
   1   1  10       42.12       20.01     20.80 o
   3   1  10     1890.05     2054.15     65.26 o
   5   1  10      503.92      508.58     50.17 o
   7   1  10       87.06       34.11     24.77 o
   9   1  10      124.72      167.40     48.56 o
 -12   2  10      135.68      111.17     73.48 o
 -10   2  10      228.57      167.75     51.62 o
  -8   2  10      955.06      879.49     78.51 o
  -6   2  10     1899.14     1908.76     78.96 o
  -4   2  10     2926.23     2700.47     74.74 o
  -2   2  10      308.83      350.80     42.56 o
   0   2  10        0.24       11.78     17.85 o
   2   2  10        3.27        2.26     17.83 o
   4   2  10      477.38      466.79     45.46 o
   6   2  10        0.62       -3.84     24.42 o
   8   2  10      403.92      400.41     52.21 o
  10   2  10        0.79      -11.77     41.98 o
 -11   3  10       50.22      137.91     53.65 o
  -9   3  10       83.64       74.00     31.88 o
  -7   3  10      387.70      406.05     50.68 o
  -5   3  10     1528.75     1546.15     69.89 o
  -3   3  10     3143.73     3300.07     90.70 o
  -1   3  10     5610.57     5517.93     88.75 o
   1   3  10     3466.42     3639.60     72.58 o
   3   3  10      466.92      421.04     45.42 o
   5   3  10      603.30      636.13     56.70 o
   7   3  10      106.28      126.00     37.03 o
   9   3  10       38.46       35.09     36.77 o
 -12   4  10       46.58       68.77     66.89 o
 -10   4  10      337.15      300.48     61.49 o
  -8   4  10      509.57      417.29     50.48 o
  -6   4  10     1419.91     1398.82    107.43 o
  -4   4  10      718.23      653.93     63.26 o
  -2   4  10       25.69       11.83     16.64 o
   0   4  10     1859.20     1967.98     80.74 o
   2   4  10      482.58      454.45     39.36 o
   4   4  10     4211.53     4036.65     95.52 o
   6   4  10        5.21       -7.93     22.90 o
   8   4  10       68.03       54.29     40.28 o
  10   4  10      167.72      123.18     60.77 o
 -11   5  10        9.72       32.09     61.71 o
  -9   5  10      146.73      144.13     39.55 o
  -7   5  10      112.90      196.54     38.72 o
  -5   5  10      870.00     1047.65     54.84 o
  -3   5  10      358.86      428.48     37.55 o
  -1   5  10      881.50      975.29     43.46 o
   1   5  10      173.87      158.64     27.36 o
   3   5  10      641.42      684.28     50.04 o
   5   5  10     2700.12     2728.65     84.10 o
   7   5  10       18.54        3.41     36.93 o
   9   5  10       32.23       21.85     45.02 o
 -10   6  10      126.21      109.72     39.91 o
  -8   6  10       98.65       78.06     33.25 o
  -6   6  10     7051.95     6779.31    151.92 o
  -4   6  10     2909.82     2908.83     80.72 o
  -2   6  10     4691.68     4636.72     97.28 o
   0   6  10      393.58      408.07     47.87 o
   2   6  10     1459.39     1403.25     61.55 o
   4   6  10      267.83      209.12     34.82 o
   6   6  10     1060.72     1190.54     77.04 o
   8   6  10       40.30       -6.12     87.62 o
  10   6  10       13.54      -66.89     66.89 o
 -11   7  10       16.77      -48.99     48.99 o
  -9   7  10       18.24       -1.30     28.41 o
  -7   7  10       15.44       14.88     26.18 o
  -5   7  10      249.63      250.09     37.80 o
  -3   7  10       16.44       -9.39     16.79 o
  -1   7  10     4446.03     4272.06    111.06 o
   1   7  10     1994.01     2016.35     68.18 o
   3   7  10     1556.84     1522.87     67.19 o
   5   7  10      200.63      124.26     31.38 o
   7   7  10        0.18       -7.84     30.99 o
   9   7  10      209.78      173.16     57.48 o
 -10   8  10       19.66       34.04     50.66 o
  -8   8  10       72.09      127.53     38.43 o
  -6   8  10       14.40       34.61     23.80 o
  -4   8  10      116.60      129.79     31.28 o
  -2   8  10      139.42      113.03     26.69 o
   0   8  10      604.84      572.38     56.57 o
   2   8  10      856.63      779.28     52.01 o
   4   8  10       47.94       33.61     25.76 o
   6   8  10      152.83      129.45     39.30 o
   8   8  10      201.71       87.05     43.41 o
 -11   9  10       39.37       98.90     52.93 o
  -9   9  10     1100.64     1044.01    107.29 o
  -7   9  10      163.63      215.08     37.49 o
  -5   9  10      166.87      174.58     32.27 o
  -3   9  10      697.07      753.79     50.08 o
  -1   9  10      107.52      134.37     27.90 o
   1   9  10      817.46      942.84     55.61 o
   3   9  10       27.56       20.42     24.40 o
   5   9  10      187.01      146.66     40.15 o
   7   9  10       14.92       -6.70     35.37 o
 -10  10  10      259.46      266.95     81.19 o
  -8  10  10       18.62        6.87     27.38 o
  -6  10  10     1656.98     1603.14    119.16 o
  -4  10  10      895.63      850.70     55.63 o
  -2  10  10      601.78      629.04     48.64 o
   0  10  10     1700.93     1630.72     69.69 o
   2  10  10     1208.49     1182.11     73.70 o
   4  10  10      380.30      315.02     50.01 o
   6  10  10      378.80      415.46     58.24 o
   8  10  10      123.78      112.77     48.28 o
  -9  11  10       20.63      -16.03     28.46 o
  -7  11  10       57.95       -5.17     24.73 o
  -5  11  10       29.78       28.23     26.55 o
  -3  11  10      442.63      534.16     56.29 o
  -1  11  10       17.19        9.24     22.30 o
   1  11  10      335.87      338.34     45.32 o
   3  11  10        3.27       29.59     26.90 o
   5  11  10      192.67      148.88     43.68 o
   7  11  10      373.76      509.42     65.69 o
  -8  12  10      928.10     1106.94     74.41 o
  -6  12  10       11.10       13.43     27.41 o
  -4  12  10        3.05       -9.71     27.42 o
  -2  12  10        0.73       27.18     27.36 o
   0  12  10      159.31      228.26     49.28 o
   2  12  10      107.39      207.54     36.99 o
   4  12  10      481.56      363.54     54.88 o
   6  12  10       86.26      140.54     45.98 o
  -7  13  10      402.12      459.02     73.70 o
  -5  13  10      138.93      124.18     38.87 o
  -3  13  10      307.54      347.09     52.71 o
  -1  13  10      340.55      346.90     50.19 o
   1  13  10      678.22      713.43     56.25 o
   3  13  10      108.15      138.35     43.70 o
   5  13  10        4.91       12.70     48.75 o
  -8  14  10      593.28      623.64    187.48 o
  -6  14  10       31.90       41.40     36.50 o
  -4  14  10       88.22       92.96     40.53 o
  -2  14  10      512.52      540.73     80.17 o
   0  14  10      589.38      522.62     51.54 o
   2  14  10      474.90      396.30     57.07 o
   4  14  10       69.75       25.40     39.09 o
  -7  15  10       11.30      -42.39     48.05 o
  -5  15  10       90.51       99.06     41.09 o
  -3  15  10      588.11      532.88     62.28 o
  -1  15  10      371.03      457.70     61.77 o
   1  15  10      342.51      276.88     51.16 o
   3  15  10      201.05      160.91     47.53 o
  -6  16  10        4.47      -18.84     55.58 o
  -4  16  10      574.58      672.60     74.85 o
  -2  16  10       13.09        9.92     33.38 o
   0  16  10      287.50      249.73     51.52 o
   2  16  10       24.46      -24.99     34.79 o
  -3  17  10      352.24      512.13    119.65 o
  -1  17  10      128.26      116.90     43.40 o
 -11   1  11      323.51      256.25     84.79 o
  -9   1  11      888.00      988.65    118.23 o
  -7   1  11      173.59      153.61     31.60 o
  -5   1  11       77.01       88.40     25.58 o
  -3   1  11        1.61      -23.97     26.79 o
  -1   1  11      368.91      336.94     35.56 o
   1   1  11        9.25       -8.07     18.02 o
   3   1  11      197.63      192.08     41.99 o
   5   1  11      742.26      602.25     55.68 o
   7   1  11      378.69      384.93     51.76 o
   9   1  11      194.42      195.64     57.67 o
 -10   2  11      320.29      260.50     62.45 o
  -8   2  11       25.35       15.02     36.48 o
  -6   2  11      847.97      786.49    104.57 o
  -4   2  11      646.85      614.56     46.24 o
  -2   2  11       60.23       63.22     22.71 o
   0   2  11       19.41        8.42     18.25 o
   2   2  11      423.61      370.87     56.25 o
   4   2  11     1228.21     1189.76    142.73 o
   6   2  11      377.39      346.35     59.28 o
   8   2  11      953.44     1059.04     94.60 o
  10   2  11      602.21      672.66    126.24 o
 -11   3  11       11.48       -8.71     55.11 o
  -9   3  11      217.38      197.80     43.24 o
  -7   3  11      943.83      875.34     67.26 o
  -5   3  11      522.62      612.10     47.05 o
  -3   3  11       30.68       40.63     32.36 o
  -1   3  11     3966.97     4097.06     94.23 o
   1   3  11      274.03      260.92     39.46 o
   3   3  11     2223.51     2335.70     86.72 o
   5   3  11      100.95      155.01     60.07 o
   7   3  11      135.61      105.22     35.58 o
   9   3  11      842.97      785.71    131.89 o
 -10   4  11      158.21      189.27     63.59 o
  -8   4  11      444.15      393.60     52.60 o
  -6   4  11     1084.15      935.12     69.15 o
  -4   4  11      624.21      611.35     46.56 o
  -2   4  11       52.42       55.94     21.98 o
   0   4  11       10.26       17.53     26.15 o
   2   4  11      155.92      103.52     48.82 o
   4   4  11      847.30      791.60     52.60 o
   6   4  11      521.01      545.08     59.61 o
   8   4  11        4.40      -35.08     35.08 o
  10   4  11       61.69        2.83     80.08 o
 -11   5  11      305.16      421.12    109.28 o
  -9   5  11       14.59      -21.74     28.62 o
  -7   5  11      163.69      123.31     36.79 o
  -5   5  11     1412.92     1522.53     79.84 o
  -3   5  11        9.41       24.54     21.38 o
  -1   5  11       14.43       -1.37     18.89 o
   1   5  11       95.31       68.82     37.93 o
   3   5  11       51.01       51.46     30.46 o
   5   5  11      251.23      263.40     39.43 o
   7   5  11     1101.98     1122.25     98.93 o
   9   5  11      728.68      708.92     91.19 o
 -10   6  11       56.28       80.43     44.72 o
  -8   6  11      510.82      499.01     77.13 o
  -6   6  11     1229.36     1205.10     76.07 o
  -4   6  11     1077.74     1016.47     72.40 o
  -2   6  11       19.50       -4.71     17.81 o
   0   6  11      344.39      383.80     38.92 o
   2   6  11       67.40       54.87     24.68 o
   4   6  11        9.75       54.96     26.44 o
   6   6  11       59.40       26.51     33.97 o
   8   6  11        3.29       14.02     42.93 o
  -9   7  11      352.57      415.95     58.51 o
  -7   7  11      157.76      185.29     42.23 o
  -5   7  11       18.27      -22.49     22.49 o
  -3   7  11       61.30       32.36     20.67 o
  -1   7  11      274.50      264.72     40.58 o
   1   7  11     3217.77     3485.31     93.41 o
   3   7  11     1186.80     1227.93     83.74 o
   5   7  11      212.82      221.71     38.02 o
   7   7  11       24.87        2.79     36.83 o
 -10   8  11       37.21       76.66     39.45 o
  -8   8  11      446.61      405.62     54.23 o
  -6   8  11       23.51       52.22     32.99 o
  -4   8  11        0.75        2.07     21.82 o
  -2   8  11       16.28       -0.79     20.43 o
   0   8  11      312.58      341.16     38.40 o
   2   8  11      111.58       97.75     28.97 o
   4   8  11       61.70       45.67     33.59 o
   6   8  11      448.97      277.85     81.03 o
   8   8  11      595.65      525.69     86.17 o
  -9   9  11       86.90       90.25     45.70 o
  -7   9  11       11.62       40.63     32.46 o
  -5   9  11      533.58      456.41     46.62 o
  -3   9  11      807.19      852.93     55.39 o
  -1   9  11     1275.22     1175.56     61.25 o
   1   9  11       37.21       26.39     25.02 o
   3   9  11        6.57      -12.23     23.66 o
   5   9  11      290.08      461.31     60.69 o
   7   9  11      179.21      146.95     46.39 o
  -8  10  11      213.37      165.63     44.87 o
  -6  10  11      194.15      214.27     39.32 o
  -4  10  11        2.69       -1.26     27.86 o
  -2  10  11      311.56      326.01     39.02 o
   0  10  11     1118.93     1120.51     63.24 o
   2  10  11        5.42      -12.06     23.88 o
   4  10  11       16.01       30.45     40.93 o
   6  10  11      500.51      455.15     68.86 o
   8  10  11      536.18      580.33    134.72 o
  -9  11  11     1339.30     1355.68    162.04 o
  -7  11  11     1795.19     1982.36     94.56 o
  -5  11  11      128.02      104.91     40.33 o
  -3  11  11        0.05       -5.08     28.10 o
  -1  11  11      901.65      739.86     55.76 o
   1  11  11     1778.02     1456.09     90.13 o
   3  11  11     1043.28     1087.46     68.64 o
   5  11  11       50.52       65.01     42.14 o
   7  11  11        1.06      -69.72     73.48 o
  -8  12  11       57.57      114.30     62.91 o
  -6  12  11       48.25       39.13     34.62 o
  -4  12  11       52.79       46.00     33.03 o
  -2  12  11      535.57      684.49     66.23 o
   0  12  11     1337.10     1387.30     71.35 o
   2  12  11       11.03      -22.16     26.00 o
   4  12  11      459.32      529.83     67.39 o
   6  12  11      108.48      123.82     60.62 o
  -7  13  11       67.80       54.46     50.97 o
  -5  13  11       68.58       58.62     37.70 o
  -3  13  11      550.91      527.47     63.74 o
  -1  13  11      318.78      329.44     54.78 o
   1  13  11       88.09       86.94     33.74 o
   3  13  11       50.28       42.05     37.51 o
   5  13  11       51.25       32.39     59.82 o
  -6  14  11       89.86       79.35     51.38 o
  -4  14  11      460.71      435.87     59.83 o
  -2  14  11        0.49       20.97     32.43 o
   0  14  11      991.34      909.45     74.25 o
   2  14  11      112.10       48.40     38.82 o
   4  14  11      252.82      234.62     61.11 o
  -5  15  11       62.74      124.27     59.92 o
  -3  15  11        2.89       10.22     33.11 o
  -1  15  11        7.85       37.41     38.48 o
   1  15  11       10.75       -5.10     34.97 o
   3  15  11     1097.25     1147.94    112.80 o
  -2  16  11       37.64       69.07     44.48 o
   0  16  11       12.93       11.69     53.23 o
   2  16  11       25.59       72.54     81.96 o
  -1  17  11       69.83        9.42     68.77 o
 -10   0  12      273.86      159.21     72.54 o
  -8   0  12      195.68      428.66     97.98 o
  -6   0  12      720.91      701.47    100.33 o
  -4   0  12      123.12      202.84     47.17 o
  -2   0  12       82.44       67.52     34.30 o
   0   0  12     2315.15     2301.87    104.74 o
   2   0  12      596.98      743.32    110.23 o
   4   0  12     1335.44     1970.87    167.69 o
   6   0  12        1.34       -1.88     47.10 o
   8   0  12      154.16      199.73     81.96 o
  -9   1  12      409.71      389.18     68.08 o
  -7   1  12        7.24        1.76     25.11 o
  -5   1  12     1046.74     1075.00     60.99 o
  -3   1  12      324.84      305.87     37.80 o
  -1   1  12      873.20      951.16     54.38 o
   1   1  12       16.23       38.55     33.29 o
   3   1  12        0.61      -29.62     29.62 o
   5   1  12        0.35       -2.07     32.06 o
   7   1  12       37.19      125.15     46.88 o
   9   1  12      295.49      238.35     94.21 o
 -10   2  12      200.12      296.73     67.83 o
  -8   2  12        1.57        7.20     28.00 o
  -6   2  12      851.81      985.14     59.80 o
  -4   2  12      247.49      312.06     37.03 o
  -2   2  12       79.46       86.17     26.46 o
   0   2  12      528.56      530.26     44.52 o
   2   2  12       16.68      -22.94     22.94 o
   4   2  12      612.75      703.75    115.88 o
   6   2  12       36.45      -47.10     47.10 o
   8   2  12       34.24       26.38     69.72 o
  -9   3  12       40.55      -13.19     48.05 o
  -7   3  12     1508.24     1270.02     80.15 o
  -5   3  12       14.96       27.13     23.93 o
  -3   3  12      119.70      130.05     28.31 o
  -1   3  12        5.02        1.00     19.29 o
   1   3  12       48.45       35.71     26.18 o
   3   3  12        2.74      -14.74     26.01 o
   5   3  12      125.56      139.47     54.64 o
   7   3  12       49.83       25.81     31.15 o
   9   3  12        6.95      -12.39     48.99 o
 -10   4  12      802.22      738.62     91.92 o
  -8   4  12      730.89      606.01     77.28 o
  -6   4  12      402.28      407.49     52.11 o
  -4   4  12      131.32      126.04     29.85 o
  -2   4  12      695.54      752.71     51.22 o
   0   4  12     1007.34      913.63     65.99 o
   2   4  12      740.78      800.59     64.11 o
   4   4  12      550.21      597.01     59.58 o
   6   4  12       91.39       42.89     34.94 o
   8   4  12       85.71       76.12     49.22 o
  -9   5  12       96.21      167.20     46.33 o
  -7   5  12        0.01      -23.28     27.39 o
  -5   5  12      214.85      186.54     39.49 o
  -3   5  12       46.67       31.02     22.44 o
  -1   5  12      200.53      172.16     37.98 o
   1   5  12      331.25      363.69     48.93 o
   3   5  12       91.28      123.68     37.58 o
   5   5  12       12.05      -21.31     25.19 o
   7   5  12      350.92      371.52     70.83 o
 -10   6  12      155.95      113.05     75.37 o
  -8   6  12      218.28      117.99     39.40 o
  -6   6  12      384.64      287.03     45.43 o
  -4   6  12     1633.05     1651.16     71.43 o
  -2   6  12      450.05      560.23     56.16 o
   0   6  12     4763.62     4587.65    128.74 o
   2   6  12        5.61       22.08     24.86 o
   4   6  12       28.17        8.17     28.15 o
   6   6  12      681.06      635.40     80.92 o
   8   6  12       13.43       -2.25     42.62 o
  -9   7  12      191.01      286.17     52.13 o
  -7   7  12      364.52      400.95     61.60 o
  -5   7  12        9.52        7.97     25.55 o
  -3   7  12       19.75       19.64     28.15 o
  -1   7  12      357.07      507.75     67.91 o
   1   7  12      138.41      111.39     29.60 o
   3   7  12      167.57      155.96     36.44 o
   5   7  12      298.32      291.88     43.08 o
   7   7  12      358.82      428.92     75.86 o
  -8   8  12      151.10      150.76     42.54 o
  -6   8  12        0.00       -9.71     27.73 o
  -4   8  12      823.55      863.06    162.98 o
  -2   8  12       82.39       80.53     31.93 o
   0   8  12        3.16       -2.50     22.81 o
   2   8  12       36.10       53.86     28.00 o
   4   8  12       97.13       47.72     32.36 o
   6   8  12      192.05      113.42     44.47 o
  -9   9  12       50.82       83.65     41.56 o
  -7   9  12       34.33       30.01     33.29 o
  -5   9  12      533.22      444.24     99.16 o
  -3   9  12      978.86     1017.03     92.42 o
  -1   9  12       94.47      199.56     34.64 o
   1   9  12      274.38      342.20     43.51 o
   3   9  12        0.28      -13.45     25.94 o
   5   9  12      207.29      115.45     48.73 o
   7   9  12        1.61      -32.76     46.31 o
  -8  10  12     1091.98     1128.31     90.06 o
  -6  10  12      485.22      554.02     64.44 o
  -4  10  12      285.31      339.89     62.58 o
  -2  10  12      764.40      772.96     57.04 o
   0  10  12     1730.78     1686.16    133.67 o
   2  10  12     1480.63     1442.36     91.51 o
   4  10  12       44.19       42.63     37.38 o
   6  10  12      131.90       70.72     68.30 o
  -7  11  12      426.65      441.66     64.17 o
  -5  11  12        0.24        3.49     34.97 o
  -3  11  12       11.28       23.56     30.96 o
  -1  11  12       74.39       84.34     30.97 o
   1  11  12      285.48      235.99     39.56 o
   3  11  12      896.26      926.70     74.07 o
   5  11  12      124.68       56.23     41.98 o
  -6  12  12      102.22       65.71     45.17 o
  -4  12  12       28.63       27.58     34.07 o
  -2  12  12      421.66      479.91     59.91 o
   0  12  12      963.55     1039.99     67.16 o
   2  12  12      206.15      299.97     46.51 o
   4  12  12      128.13       72.37     44.72 o
  -5  13  12     1438.38     1490.23    110.32 o
  -3  13  12      630.19      664.74     69.79 o
  -1  13  12      861.66      975.56     79.60 o
   1  13  12      328.40      379.73     50.19 o
   3  13  12      818.09     1072.87     89.18 o
  -6  14  12      342.73      507.79    134.72 o
  -4  14  12       47.08       81.17     51.24 o
  -2  14  12        0.06        0.51     35.54 o
   0  14  12      120.47      103.66     40.79 o
   2  14  12       73.64      -14.12     46.40 o
  -3  15  12      279.64      405.10    112.11 o
  -1  15  12       39.02       47.03     49.84 o
   1  15  12      237.70      191.89     62.58 o
  -9   1  13        1.92       14.24     40.74 o
  -7   1  13        5.65       20.02     31.33 o
  -5   1  13       84.28      120.58     31.91 o
  -3   1  13        0.24      -19.33     19.33 o
  -1   1  13      933.08      922.40     63.66 o
   1   1  13        0.03       -7.46     24.91 o
   3   1  13      492.37      451.82     70.94 o
   5   1  13      430.93      509.31    180.88 o
   7   1  13       71.03      137.47     53.62 o
  -8   2  13      722.64      734.67    122.76 o
  -6   2  13        0.05       36.46     25.12 o
  -4   2  13       94.71       58.24     28.13 o
  -2   2  13     1599.43     1713.56     73.57 o
   0   2  13      821.35      924.72     68.70 o
   2   2  13       75.93       76.92     33.38 o
   4   2  13        0.98      -31.09     55.58 o
   6   2  13     1021.55     1251.11    150.74 o
   8   2  13       17.69       56.53     71.60 o
  -9   3  13       68.03       45.10     43.63 o
  -7   3  13       44.32       37.16     30.66 o
  -5   3  13     1636.57     1572.28     73.94 o
  -3   3  13      278.06      358.78     44.33 o
  -1   3  13        5.45       28.67     29.21 o
   1   3  13      299.33      400.08     51.88 o
   3   3  13       21.01       36.94     59.82 o
   5   3  13       37.80       47.10     42.63 o
   7   3  13      492.95      591.58     85.73 o
  -8   4  13       19.59       29.30     31.70 o
  -6   4  13      228.95      348.13     95.60 o
  -4   4  13      142.34      130.45     32.49 o
  -2   4  13      824.00      926.29     59.35 o
   0   4  13       44.57       52.34     30.54 o
   2   4  13      514.38      565.87     63.87 o
   4   4  13      553.63      807.67     90.71 o
   6   4  13       83.60       16.69     41.54 o
  -9   5  13       42.01        2.61     44.00 o
  -7   5  13      236.99      215.18     78.52 o
  -5   5  13      300.49      292.36     47.36 o
  -3   5  13        2.36       -7.43     23.04 o
  -1   5  13        8.59      -15.34     25.53 o
   1   5  13        0.07       37.57     30.90 o
   3   5  13        7.14       -2.51     29.25 o
   5   5  13       58.14       80.94     50.03 o
   7   5  13      370.27      355.17    100.80 o
  -8   6  13       10.24        4.11     39.95 o
  -6   6  13      183.37      215.56     44.28 o
  -4   6  13      277.16      225.23     50.99 o
  -2   6  13     1523.32     1568.32     93.55 o
   0   6  13      852.69      881.50     70.93 o
   2   6  13        0.01      -16.48     27.90 o
   4   6  13       10.90        2.84     33.50 o
   6   6  13      185.59      208.20     89.50 o
  -9   7  13      172.71      318.43     99.86 o
  -7   7  13       90.64       57.26     42.78 o
  -5   7  13       25.39       26.80     31.43 o
  -3   7  13      223.99      285.46     46.72 o
  -1   7  13      109.21       80.81     40.30 o
   1   7  13       70.79       19.74     30.40 o
   3   7  13      207.38      258.22     48.23 o
   5   7  13        6.01       -7.23     30.28 o
   7   7  13      956.09      876.15    132.84 o
  -8   8  13       99.91       76.68     49.14 o
  -6   8  13      312.30      129.42     49.95 o
  -4   8  13       72.40       39.66     39.60 o
  -2   8  13      496.58      436.18     54.73 o
   0   8  13      531.16      519.24     98.12 o
   2   8  13      204.83      201.56     44.10 o
   4   8  13       54.13       23.65     30.91 o
   6   8  13        3.04       40.51     66.89 o
  -7   9  13      437.04      481.78     98.90 o
  -5   9  13      890.18      918.80     96.72 o
  -3   9  13      102.28       94.51     45.17 o
  -1   9  13      123.32       37.70     31.78 o
   1   9  13       14.84      -18.12     29.25 o
   3   9  13      957.09     1049.50     68.75 o
   5   9  13       19.96       -7.10     39.51 o
  -6  10  13      396.48      597.54     85.14 o
  -4  10  13        2.39      -23.90     30.55 o
  -2  10  13      127.00       49.66     63.79 o
   0  10  13       23.46       15.49     32.78 o
   2  10  13       33.69       28.52     31.33 o
   4  10  13       74.39       26.84     40.59 o
  -5  11  13     1113.05     1160.42    109.10 o
  -3  11  13        3.62       61.54     40.57 o
  -1  11  13      106.56       27.93     32.94 o
   1  11  13      499.49      406.98     52.35 o
   3  11  13      325.99      360.31     50.40 o
  -4  12  13       39.78       43.01     53.23 o
  -2  12  13      391.80      393.30     80.08 o
   0  12  13       34.31       -0.09     29.52 o
   2  12  13      219.58      211.61     44.44 o
   4  12  13       51.35      -13.19     62.18 o
  -1  13  13       24.58       15.26     45.94 o
   1  13  13       11.36      -19.55     33.52 o
  -2  14  13      427.51      478.59    116.82 o
   0  14  13       11.38       47.54     47.21 o
  -8   0  14      824.48      817.74    136.60 o
  -6   0  14     1170.63     1492.97    110.18 o
  -4   0  14      715.47      665.05     85.73 o
  -2   0  14      599.20      480.52     69.71 o
   0   0  14        0.93      -21.65     31.91 o
   2   0  14      227.53      386.26     95.15 o
   4   0  14      402.84      630.26    120.59 o
   6   0  14      157.82       87.62     66.89 o
  -7   1  14       16.80       27.23     39.95 o
  -5   1  14        1.40      -16.71     24.06 o
  -3   1  14     1759.33     1704.60    113.41 o
  -1   1  14       71.45       68.45     33.72 o
   1   1  14       70.49       76.09     47.21 o
   3   1  14       67.69       39.47     55.11 o
   5   1  14        4.96       51.32     84.32 o
   7   1  14      393.93      439.96    109.28 o
  -8   2  14        1.84        3.70     35.18 o
  -6   2  14      267.12      304.59     47.27 o
  -4   2  14        4.24      -11.13     24.99 o
  -2   2  14      524.71      550.74     54.78 o
   0   2  14       20.19       11.66     30.65 o
   2   2  14       43.57       17.60     41.54 o
   4   2  14        8.61       70.66     72.54 o
   6   2  14        0.04      -23.55     55.58 o
  -7   3  14        1.33       28.96     32.43 o
  -5   3  14     1241.75     1248.35     71.99 o
  -3   3  14      625.85      769.65     59.79 o
  -1   3  14      660.93      714.84     67.17 o
   1   3  14      150.93      186.62     42.58 o
   3   3  14       83.73      177.11     80.08 o
   5   3  14       24.84       10.38     43.24 o
   7   3  14       11.79       99.86     68.77 o
  -8   4  14      245.89      352.14    136.13 o
  -6   4  14      435.92      449.17     58.26 o
  -4   4  14       47.58       32.68     27.66 o
  -2   4  14      102.84       86.27     38.39 o
   0   4  14        0.24       -6.26     27.05 o
   2   4  14      274.07      305.36     80.64 o
   4   4  14      190.36      176.38     58.61 o
   6   4  14       26.54      -65.95     65.95 o
  -7   5  14      118.88      135.92     44.73 o
  -5   5  14        5.83        4.42     29.83 o
  -3   5  14       80.39       43.57     57.90 o
  -1   5  14        3.06       18.48     29.28 o
   1   5  14      509.11      503.98     67.51 o
   3   5  14        4.04       21.47     33.44 o
   5   5  14      279.16      339.76     74.94 o
  -8   6  14      271.26      189.36     83.85 o
  -6   6  14      159.48      127.59     45.17 o
  -4   6  14      659.27      651.02     83.71 o
  -2   6  14     1792.55     1958.17    101.06 o
   0   6  14     1009.84     1141.09     99.58 o
   2   6  14        8.01       13.04     31.98 o
   4   6  14        9.64       56.97     49.36 o
  -7   7  14      241.77      232.77     85.73 o
  -5   7  14      617.90      823.26    100.33 o
  -3   7  14      654.47      632.62     94.26 o
  -1   7  14      137.10      275.32     89.50 o
   1   7  14      525.31      552.47     65.59 o
   3   7  14      101.76       86.40     60.24 o
   5   7  14        0.16       14.13     72.54 o
  -6   8  14        0.11      -17.35     29.76 o
  -4   8  14        0.00      -28.19     34.26 o
  -2   8  14       71.99       88.90     34.24 o
   0   8  14       21.18        6.32     34.31 o
   2   8  14        0.09      -25.47     31.36 o
   4   8  14        9.60      -38.09     38.09 o
  -5   9  14        5.20       61.44     45.45 o
  -3   9  14      165.14      242.12     72.54 o
  -1   9  14     2052.15     1871.63     99.99 o
   1   9  14      774.10      924.47     80.73 o
   3   9  14     1196.64     1125.26     89.31 o
  -4  10  14      539.35      554.09     83.74 o
  -2  10  14      884.51      949.01     78.82 o
   0  10  14      704.34      768.28     75.90 o
   2  10  14        1.53      -33.46     33.46 o
  -1  11  14        1.89      -33.15     33.15 o
   1  11  14       53.59       84.00     57.94 o
   0  12  14       63.89      132.84     81.02 o
   2  12  14      454.80      258.14     94.21 o
  -7   1  15     1166.31     1427.55     97.12 o
  -5   1  15      224.08      188.53     40.16 o
  -3   1  15       53.50       56.40     31.02 o
  -1   1  15       23.84      -14.51     48.10 o
   1   1  15       30.87       67.92     47.24 o
   3   1  15      867.83     1019.58    106.21 o
   5   1  15      324.03      313.72    105.52 o
  -6   2  15      288.46      332.02     56.72 o
  -4   2  15       24.35       33.08     29.18 o
  -2   2  15      167.35      188.02     44.77 o
   0   2  15      731.94      834.55    165.17 o
   2   2  15      255.21      391.96     73.72 o
   4   2  15     1579.34     1563.77    210.56 o
  -7   3  15      697.82      549.24    116.82 o
  -5   3  15       20.18        8.44     28.69 o
  -3   3  15        0.01      -10.20     26.39 o
  -1   3  15      351.24      450.18     58.98 o
   1   3  15       29.48       35.61     35.22 o
   3   3  15       66.40       48.99     69.72 o
  -6   4  15        0.05       10.91     33.96 o
  -4   4  15      471.50      561.60     57.20 o
  -2   4  15      803.19      752.77     72.30 o
   0   4  15      309.96      305.15     72.85 o
   2   4  15      141.25      147.91     82.90 o
   4   4  15       12.06      -36.74     64.06 o
  -7   5  15      211.66      159.21     80.08 o
  -5   5  15      262.48      260.23     52.44 o
  -3   5  15      277.41      156.32     61.05 o
  -1   5  15      539.19      429.86     61.04 o
   1   5  15      449.77      629.42    120.59 o
   3   5  15      596.39      499.60     80.94 o
  -6   6  15       11.66       65.00     65.95 o
  -4   6  15      109.38      124.90     52.58 o
  -2   6  15      211.16      134.75     42.40 o
   0   6  15      743.97      836.12    163.93 o
   2   6  15      177.51      167.98     46.19 o
   4   6  15       81.02      122.47     85.73 o
  -3   7  15      134.51      166.85     46.00 o
  -1   7  15      129.58       42.86     43.24 o
   1   7  15      525.38      527.06     66.67 o
   3   7  15       22.99       61.77     92.33 o
  -2   8  15        7.31        9.66     32.11 o
   0   8  15        0.09       -3.65     36.07 o
   2   8  15      107.84       96.26     55.48 o
  -1   9  15       32.23       69.18     47.62 o
   1   9  15     1100.15     1171.97    163.93 o
  -1  11  15       63.62        7.54     70.66 o
  -6   0  16     1266.39     1728.75    183.71 o
  -4   0  16      662.30      683.46    153.09 o
  -2   0  16     2983.92     2990.79    145.67 o
   0   0  16     1866.74     2017.98    196.90 o
  -5   1  16      711.59      663.84     63.23 o
  -3   1  16      400.80      376.68     61.74 o
  -1   1  16      328.65      324.52     72.92 o
   1   1  16      337.93      510.18     85.17 o
  -4   2  16      344.61      483.50     55.30 o
  -2   2  16        0.08      -20.21     40.07 o
   0   2  16      304.44      346.20     73.59 o
  -5   3  16     1830.69     2047.16    136.22 o
  -3   3  16     1366.22     1415.28    106.75 o
  -1   3  16      291.66      315.09     65.83 o
   1   3  16      204.04      359.19     77.20 o
  -4   4  16      483.49      455.46    147.91 o
  -2   4  16      632.72      675.61     74.23 o
   0   4  16     1958.75     2109.11    135.72 o
  -3   5  16        4.62       16.28     47.62 o
  -1   5  16     1005.64      982.73    119.18 o
   1   5  16       24.05      -29.21     64.06 o
  -2   6  16     1108.81     1176.68    160.16 o
   0   6  16      325.24      322.20    102.69 o
   2   6  16      646.63      455.98    113.99 o
  -3   7  16     1149.99     1199.29    161.10 o
  -3   1  17       42.80       -9.42     65.95 o
  -2   2  17      316.30      285.46     93.27 o
  -1   3  17        0.57       -7.54     63.12 o
 
